# Supplementary material for: Individual, community, and societal drivers of adolescent peer violence in Asella, Ethiopia: A school-based cross-sectional study utilizing the socio-ecological model
Source: PLoS One. 2026 May 28;21(5):e0350131. doi: 10.1371/journal.pone.0350131 (PMC13218492; doi:10.1371/journal.pone.0350131)
Supplement: S1 File — (CSV) [file pone.0350131.s001.csv]

have you ever been slapped," hit or otherwise physically hurt by a boy or girl in a way that you did not want?""	During the last 6 months", have you slapped," hit or otherwise physically hurt another boy or girl in a way that they did not want?""	Go to after-school activities (like sports clubs)""	Go to a party with boys and girls""	Meet with friends after school""	Go to community center/movies/youth center""	Visit a friend of the opposite sex""	My parents or guardians ask for my opinion on things""	My parents or guardians listen when I share my opinion""	My friends ask my advice when they have a problem""	If I see something wrong in school or the neighborhood I feel I can tell someone and they will listen""	I can speak up in class when I have a comment or question""	I can speak up when I see someone else being hurt""	I can ask adults for help when I need it""	What clothes to wear when you are not in school/working""	What to do in your free time""	What to eat when you are not at home""	Who you can have as friends""	Boys should be raised tough so they can overcome any difficulty in life. Do you agree or disagree?""	Girls should avoid raising their voice to be lady like. Do you agree or disagree?""	Boys should always defend themselves even if it means fighting. Do you agree or disagree?""	Girls are expected to be humble. Do you agree or disagree?""	Girls need their parents protection more than boys. Do you agree or disagree?""	Boys who behave like girls are considered weak. Do you agree or disagree?""	It's important for boys to show they are tough even if they are nervous inside. Do you agree or disagree?""	Now we would like to ask whether as a child you ever experienced any of these things. You may not want to tell us", and that is OK," but the reason we are asking is that it will help us better understand who you are and what you have experienced.""	Have you ever been scared or felt really bad because grown-ups called you names", said mean things to you," or said they didn’t want you?""	Have you ever been scared that your parents or other adults were going to hurt you badly (so that you were injured or killed)?""	Have you ever felt like you are not loved or cared about?""	Have you ever felt like you have no one that protects you?""	Has there ever been a time in your life when you were totally on your own and had to take care of yourself for more than a short time?""	Have your parents/guardians ever drunk too much alcohol or used drugs so they came home and were really abusive to you or your family?""	Has there ever been a time when your family did not have enough food because they had no money?""	Have you ever seen your mom being hit"," we mean that you can talk to that person and tell them about personal and important things)""	To what extent are these things true about your main caregiver?""	Knows who my friends are by name""	Knows my grades/how I am doing in school""	Usually knows where I am""	How many close friends (BOYS and/or GIRLS) do you have? (By close friends"," I mean those with whom you can talk about feelings and share secrets.)""	Male friends (record number of male friends)""	Female friends (record number of female friends)""	During a normal week"," how often do you spend time hanging out (socializing) with your closest friends outside of school?""	How likely is it that an adult in your neighborhood would do something like intervene if children or teenagers were in need?""	Note. You are doing really great so far. Now we are going to talk about your health and your body. The following questions are about your knowledge or experience using health services. Tell me how much you think the following is true""	Have you heard of HIV/AIDS? ""	A boy/girl can get HIV the first time that he/she has sexual intercourse?""	I know where to go if I am sick ?""	Have you started to have periods? ""	The last time that you had your period… What did you use to collect or absorb your menstrual blood? ""	The last time that you had your period… What did you use to collect or absorb your menstrual blood? /Cloth / Pieces of fabric ""
,,,,,,,,,,,
,,,,,,,,,,,
,,,,,,,,,,,
by a boy or boys";"No";"Never";"Never";"Sometimes";"Never";"Never";"Never";"Often";"Often";"Rarely";"Never";"Never";"Often";"Sometimes";"Rarely";"Never";"Sometimes";"Agree a little";"Agree a little";"Agree a lot";"Agree a little";"Agree a lot";"Disagree a little";"Disagree a lot";"";"Never";"Sometimes";"Never";"Never";"Never";"Never";"Never";"Never";"Never";"Never";"Never";"Never";"Never";"Mother…
a boy or boys";"Never";"Never";"Never";"Never";"Never";"Rarely";"Sometimes";"Never";"Never";"Never";"Never";"Never";"Never";"Never";"Never";"Never";"Disagree a lot";"Disagree a lot";"Agree a lot";" Agree a lot";"Agree a little";"Agree a lot";"Disagree a lot";"";"Often";"Never";"Never";"Never";"Sometimes";"Never";"Sometimes";"Sometimes";"Sometimes";"Sometimes";"Never";"Never";"Never";"Brother";"0"…
a boy or boys";"Never";"Never";"Sometimes";"Sometimes";"Sometimes";"Sometimes";"Sometimes";"Sometimes";"Never";"Often";"Often";"Often";"Often";"Often";"Sometimes";"Often";"Agree a little";"Disagree a lot";"Agree a lot";"Disagree a lot";"Agree a lot";"Agree a lot";"Disagree a lot";"";"Never";"Never";"Never";"Never";"Sometimes";"Never";"Never";"Never";"Never";"Never";"Never";"Never";"Never";"Mother…
by a girl or girls";"Yes," a girl or girls""	Sometimes""	Sometimes""	Often""	Never""	Never""	Sometimes""	Sometimes""	Never""	Never""	Never""	Never""	Sometimes""	Never""	"	Sometimes""	Often""	Agree a lot""	Agree a little""	Agree a lot""	Agree a lot""	Agree a little""	Agree a lot""	Disagree a lot""	"	Sometimes""	Sometimes""	Never""	Never""	Sometimes""	Never""	Never""	Never""	Never""	Never""	Never""	Never""	Never""	Mother/Stepmother Father/Stepfather Sister""	1""	1""	0""	1""	0""	0""	0""	0""	0""	0""	0""
,,,,,,,,,,,
by a boy or boys";"Yes," a boy or boys""	Never""	Never""	Never""	Never""	Never""	Rarely""	Sometimes""	Sometimes""	Rarely""	Rarely""	Never""	Rarely""	Never""	Rarely""	Rarely""	Sometimes""	Agree a lot""	Agree a little""	Agree a little""	Agree a little""	Agree a lot""	Agree a lot""	Agree a lot""	"	Sometimes""	Sometimes""	Often""	Never""	Never""	Never""	Never""	Sometimes""	Never""	Sometimes""	Never""	Never""	Never""	Mother/Stepmother Brother Sister""	1""	0""	0""	1""	0""	0""	0""	0""	1""	0""	0""
by a boy or boys";"No";"Never";"Never";"Sometimes";"Never";"Never";"Often";"Sometimes";"Sometimes";"Never";"Sometimes";"Sometimes";"Sometimes";"Often";"Never";"Rarely";"Often";"Agree a lot";"Disagree a lot";"Agree a lot";"Agree a little";"Agree a lot";"Disagree a little";"Disagree a lot";"";"Never";"Sometimes";"Sometimes";"Never";"Often";"Never";"Never";"Sometimes";"Never";"Sometimes";"Never";"Ne…
,,,,,,,,,,,
,,,,,,,,,,,
by a girl or girls";"No";"Often";"Often";"Often";"Often";"Never";"Sometimes";"Sometimes";"Sometimes";"Sometimes";"Rarely";"Sometimes";"Often";"Often";"Often";"Sometimes";"Often";"Disagree a little";"Disagree a lot";"Agree a lot";" Agree a lot";"Agree a lot";"Agree a lot";"Disagree a lot";"";"Sometimes";"Never";"Never";"Never";"Often";"Never";"Never";"Never";"Never";"Never";"Never";"Never";"Never"…
by both boys and girls";"Yes," a girl or girls""	Never""	Never""	Often""	Never""	Never""	Often""	Rarely""	Sometimes""	Sometimes""	Often""	Often""	"	Often""	Never""	Never""	Sometimes""	Agree a lot""	Agree a lot""	Agree a lot""	Disagree a lot""	Agree a lot""	Agree a lot""	Agree a lot""	"	Never""	Sometimes""	Never""	Sometimes""	Sometimes""	Never""	Never""	Sometimes""	Never""	Sometimes""	Never""	Never""	Never""	Mother/Stepmother Father/Stepfather Brother""	1""	1""	0""	0""	0""	0""	0""	0""	1""	0""	0""
,,,,,,,,,,,
by a boy or boys";"No";"Never";"Never";"Sometimes";"Never";"Never";"Never";"Sometimes";"Sometimes";"Never";"Rarely";"Never";"Never";"Often";"Never";"Never";"Never";"Agree a lot";"Agree a lot";"Agree a little";" Agree a lot";"Agree a lot";"Agree a lot";"Disagree a lot";"";"Often";"Never";"Often";"Never";"Sometimes";"Sometimes";"Never";"Never";"Never";"Never";"Never";"Never";"Never";"Grandparents";…
,,,,,,,,,,,
,,,,,,,,,,,
a boy or boys";"Never";"Never";"Often";"Never";"Never";"Sometimes";"Sometimes";"Often";"Often";"Often";"Sometimes";"Often";"Often";"Never";"Never";"Sometimes";"Agree a lot";"Disagree a lot";"Agree a lot";"Disagree a lot";"Agree a little";"Disagree a lot";"Agree a lot";"";"Sometimes";"Never";"Sometimes";"Never";"Often";"Never";"Never";"Never";"Never";"Never";"Never";"Never";"Never";"Mother/Stepmot…
,,,,,,,,,,,
,,,,,,,,,,,
by both boys and girls";"Yes," a girl or girls""	Never""	Never""	Never""	Never""	Never""	Never""	Never""	Sometimes""	Sometimes""	Never""	Often""	Rarely""	Never""	Never""	Never""	Never""	Agree a lot""	Disagree a lot""	Disagree a lot""	Disagree a lot""	Agree a lot""	Disagree a lot""	Agree a lot""	"	Sometimes""	Never""	Never""	Never""	Never""	Never""	Never""	Never""	Sometimes""	Never""	Never""	Never""	Never""	Mother/Stepmother Father/Stepfather Brother Sister""	1""	1""	0""	1""	0""	0""	0""	0""	1""	0""	0""
,,,,,,,,,,,
by a boy or boys";"Yes," a boy or boys""	Never""	Sometimes""	Sometimes""	Sometimes""	Sometimes""	Never""	Rarely""	Sometimes""	Often""	Never""	Sometimes""	Sometimes""	Often""	Often""	Rarely""	Never""	Agree a lot""	Disagree a lot""	Agree a lot""	Agree a lot""	Agree a lot""	Agree a lot""	Agree a lot""	"	Sometimes""	Sometimes""	Often""	Never""	Often""	Often""	Never""	Often""	Often""	Sometimes""	Sometimes""	Never""	Never""	Grandparents""	0""	0""	0""	0""	1""	0""	0""	0""	0""	0""	0""
,,,,,,,,,,,
by a boy or boys";"Yes," a boy or boys""	Never""	Never""	Sometimes""	Rarely""	Never""	Often""	Sometimes""	Sometimes""	Sometimes""	Never""	Never""	Never""	Never""	Rarely""	Rarely""	Never""	Agree a lot""	Disagree a lot""	Agree a lot""	Disagree a lot""	Agree a lot""	Agree a lot""	Agree a lot""	"	Sometimes""	Never""	Sometimes""	Never""	Sometimes""	Never""	Never""	Never""	"	Never""	Never""	Never""	Never""	Mother/Stepmother Father/Stepfather Brother Sister""	1""	1""	0""	1""	0""	0""	0""	0""	1""	0""	0""
by a boy or boys";"No";"Sometimes";"Never";"Rarely";"Rarely";"Never";"Sometimes";"Sometimes";"Sometimes";"Sometimes";"Sometimes";"Sometimes";"Often";"Sometimes";"Rarely";"Sometimes";"Often";"Agree a lot";"Agree a lot";"Disagree a little";"Agree a little";"Agree a lot";"Disagree a little";"Disagree a little";"";"Never";"Never";"Never";"Never";"Never";"Sometimes";"Never";"Never";"Never";"Never";"Ne…
by both boys and girls";"No";"Never";"Never";"Sometimes";"Rarely";"Never";"Sometimes";"Sometimes";"Sometimes";"Never";"Sometimes";"Sometimes";"Sometimes";"Never";"Rarely";"Rarely";"Never";"Agree a lot";"Disagree a lot";"Agree a lot";"Disagree a lot";"Agree a lot";"Disagree a lot";"Agree a lot";"";"Sometimes";"Never";"Sometimes";"Never";"Sometimes";"Never";"Never";"Never";"Never";"Never";"Never";"…
,,,,,,,,,,,
by both boys and girls";"Yes," a boy or boys""	Never""	Sometimes""	Sometimes""	Often""	Rarely""	Never""	Rarely""	Sometimes""	Often""	Often""	Often""	Sometimes""	Rarely""	Rarely""	Rarely""	Never""	Agree a lot""	Disagree a lot""	Agree a lot""	Agree a little""	Agree a lot""	Disagree a little""	Agree a lot""	"	Sometimes""	Sometimes""	Often""	Sometimes""	Sometimes""	Never""	Never""	Sometimes""	Never""	Sometimes""	Never""	Never""	Never""	Mother/Stepmother Father/Stepfather Brother Sister""	1""	1""	0""	1""	0""	0""	0""	0""	1""	0""	0""
,,,,,,,,,,,
a girl or girls";"Never";"Never";"Never";"Never";"Never";"Often";"Sometimes";"Sometimes";"Sometimes";"Never";"Never";"Rarely";"Sometimes";"Never";"Never";"Rarely";"Agree a lot";"Agree a lot";"Disagree a little";"Agree a little";"Agree a lot";"Disagree a lot";"Agree a lot";"";"Never";"Sometimes";"Sometimes";"Sometimes";"Never";"Never";"Never";"Sometimes";"Never";"Never";"Often";"Never";"Never";"Mo…
by a boy or boys";"No";"Often";"Never";"Often";"Never";"Never";"Sometimes";"Sometimes";"Often";"Sometimes";"Sometimes";"Rarely";"Sometimes";"Often";"Sometimes";"Often";"Often";"Agree a little";"Agree a lot";"Disagree a lot";" Agree a lot";"Agree a lot";"Disagree a lot";"Agree a lot";"";"Sometimes";"Sometimes";"Sometimes";"Never";"Sometimes";"Often";"Never";"Sometimes";"Never";"Never";"Never";"Nev…
,,,,,,,,,,,
,,,,,,,,,,,
,,,,,,,,,,,
,,,,,,,,,,,
,,,,,,,,,,,
,,,,,,,,,,,
,,,,,,,,,,,
,,,,,,,,,,,
,,,,,,,,,,,
by a girl or girls";"Yes," a girl or girls""	Never""	Sometimes""	Never""	Never""	Sometimes""	Often""	Rarely""	Sometimes""	Rarely""	Never""	Often""	Often""	Never""	Often""	Rarely""	Never""	Agree a lot""	Disagree a lot""	Agree a lot""	Disagree a lot""	Agree a lot""	Agree a lot""	Agree a lot""	"	Sometimes""	Never""	Never""	Never""	Sometimes""	Never""	Never""	Sometimes""	Never""	Never""	Sometimes""	Never""	Never""	Mother/Stepmother Father/Stepfather Brother Sister""	1""	1""	0""	1""	0""	0""	0""	0""	1""	0""	0""
,,,,,,,,,,,
by a boy or boys";"No";"Often";"Often";"Often";"Often";"Never";"Never";"Never";"Often";"Sometimes";"Sometimes";"Sometimes";"Sometimes";"Often";"Often";"Never";"Never";"Agree a lot";"Disagree a lot";"Disagree a lot";" Agree a lot";"Disagree a lot";"Disagree a lot";"Disagree a lot";"";"Never";"Never";"Often";"Often";"Often";"Never";"Never";"Never";"Never";"Never";"Never";"Never";"Never";"Brother Si…
by a boy or boys";"No";"Never";"Never";"Never";"Never";"Never";"Rarely";"Rarely";"Sometimes";"Rarely";"Sometimes";"Rarely";"Rarely";"Rarely";"Rarely";"Rarely";"Rarely";"Agree a little";"Disagree a lot";"Agree a little";"Disagree a lot";"Agree a lot";"Agree a lot";"Disagree a little";"";"Sometimes";"Never";"Never";"Never";"Sometimes";"Never";"Never";"Sometimes";"Never";"Never";"Never";"Never";"Nev…
,,,,,,,,,,,
by a boy or boys";"No";"Often";"Often";"Often";"Often";"Never";"Sometimes";"Sometimes";"Often";"Never";"Often";"Often";"Often";"Rarely";"Never";"Often";"Often";"Agree a lot";"Agree a lot";"Disagree a lot";" Agree a lot";"Disagree a lot";"Disagree a lot";"Agree a lot";"";"Often";"Often";"Never";"Never";"Never";"Sometimes";"Never";"Sometimes";"Never";"Sometimes";"Never";"Never";"Never";"Mother/Step…
by a girl or girls";"No";"Sometimes";"Sometimes";"Sometimes";"Sometimes";"Never";"Often";"Often";"Often";"Sometimes";"Sometimes";"Sometimes";"Often";"Never";"Never";"Never";"Rarely";"Agree a lot";"Agree a lot";"Disagree a lot";" Agree a lot";"Agree a lot";"Disagree a lot";"Disagree a lot";"";"Never";"Sometimes";"Sometimes";"Sometimes";"Sometimes";"Sometimes";"Never";"Never";"Never";"Never";"Never…
,,,,,,,,,,,
by a girl or girls";"No";"Often";"Often";"Often";"Often";"Never";"Often";"Often";"Often";"Never";"Never";"Sometimes";"Often";"Sometimes";"Often";"Rarely";"Often";"Agree a lot";"Disagree a lot";"Disagree a lot";" Agree a lot";"Agree a lot";"Disagree a lot";"Disagree a lot";"";"Never";"Never";"Never";"Never";"Sometimes";"Never";"Never";"Never";"Never";"Never";"Never";"Never";"Never";"Mother/Stepmot…
by a girl or girls";"No";"Often";"Often";"Often";"Often";"Sometimes";"Sometimes";"Sometimes";"Often";"Sometimes";"Sometimes";"Often";"Often";"Sometimes";"Sometimes";"Rarely";"Never";"Agree a little";"Agree a little";"Disagree a lot";" Agree a lot";"Agree a lot";"Disagree a lot";"Disagree a lot";"";"Never";"Never";"Never";"Never";"Never";"Sometimes";"Never";"Never";"Never";"Never";"Never";"Never";…
,,,,,,,,,,,
by a girl or girls";"No";"Often";"Often";"Often";"Often";"Never";"Sometimes";"Sometimes";"Sometimes";"Sometimes";"Sometimes";"Sometimes";"Sometimes";"Rarely";"Sometimes";"Rarely";"Often";"Agree a lot";"Refuse to answer";"Disagree a lot";"Refuse to answer";"Disagree a lot";"Disagree a lot";"Agree a lot";"";"Never";"Never";"Never";"Never";"Never";"Never";"Never";"Never";"Never";"Sometimes";"Sometim…
,,,,,,,,,,,
by a girl or girls";"No";"Often";"Often";"Often";"Sometimes";"Rarely";"Often";"Often";"Sometimes";"Often";"Often";"Often";"Sometimes";"Often";"Sometimes";"Sometimes";"Sometimes";"Agree a lot";"Agree a little";"Agree a little";"Agree a little";"Agree a little";"Neither agree," nor disagree""	Neither agree"," nor disagree""	"	Never""	Never""	Never""	Never""	Never""	Never""	Never""	Never""	Never""	Never""	Never""	Never""	Never""	Mother/Stepmother Father/Stepfather Brother""	1""	1""	0""	0""	0""	0""	0""	0""	1""	0""	0""	"	Somewhat""	"	Very true""	Very true""	Very true""	0""	"	"	Refuse to answer""	Very likely""	"	Yes""	Yes""	"	"	"	"	"	"	"	"
,,,,,,,,,,,
,,,,,,,,,,,
,,,,,,,,,,,
,,,,,,,,,,,
by a girl or girls";"No";"Sometimes";"Sometimes";"Sometimes";"Sometimes";"Never";"Sometimes";"Sometimes";"Sometimes";"Sometimes";"Sometimes";"Rarely";"Rarely";"Sometimes";"Sometimes";"Rarely";"Sometimes";"Agree a little";"Agree a little";"Disagree a lot";"Disagree a little";"Neither agree," nor disagree""	Neither agree"," nor disagree""	Agree a little""	"	Sometimes""	Sometimes""	Never""	Never""	Never""	Never""	Never""	Never""	Never""	Never""	Never""	Never""	Never""	Mother/Stepmother Father/Stepfather Sister""	1""	1""	0""	1""	0""	0""	0""	0""	0""	0""	0""	"	Somewhat""	"	Somewhat true""	Somewhat true""	Somewhat true""	1""	1""	0""	Often (3-4 times a week)""	Very likely""	"	Yes""	Yes""	"	"	"	"	"	"	"
by a girl or girls";"Yes," a boy or boys""	Sometimes""	Sometimes""	Sometimes""	Sometimes""	Sometimes""	Sometimes""	Sometimes""	Sometimes""	Never""	Sometimes""	Sometimes""	Sometimes""	Sometimes""	Sometimes""	Sometimes""	Sometimes""	Agree a little""	Agree a little""	Disagree a lot""	Agree a lot""	Agree a lot""	Disagree a lot""	Agree a lot""	"	Sometimes""	Sometimes""	Often""	Sometimes""	Sometimes""	Sometimes""	Sometimes""	Never""	Never""	Never""	Never""	Never""	Never""	Mother/Stepmother Father/Stepfather Brother Sister""	1""	1""	0""	1""	0""	0""	0""	0""	1""	0""	0""
by a boy or boys";"Yes," a girl or girls""	Sometimes""	Sometimes""	Sometimes""	Sometimes""	Never""	Sometimes""	Sometimes""	Sometimes""	Rarely""	Sometimes""	Often""	Often""	Sometimes""	Sometimes""	Sometimes""	Sometimes""	Agree a lot""	Disagree a lot""	Disagree a lot""	Agree a lot""	Agree a lot""	Disagree a lot""	Agree a lot""	"	Never""	Never""	Sometimes""	Sometimes""	Sometimes""	Sometimes""	Never""	Sometimes""	Never""	Sometimes""	Never""	Never""	Never""	Mother/Stepmother Father/Stepfather Brother Sister""	1""	1""	0""	1""	0""	0""	0""	0""	1""	0""	0""
by a boy or boys";"No";"Sometimes";"Sometimes";"Sometimes";"Sometimes";"Sometimes";"Often";"Often";"Often";"Sometimes";"Often";"Often";"Sometimes";"Sometimes";"Often";"Often";"Sometimes";"Agree a lot";"Agree a little";"Agree a little";"Agree a little";"Agree a lot";"Agree a lot";"Agree a little";"";"Never";"Never";"Never";"Never";"Never";"Never";"Never";"Never";"Never";"Never";"Never";"Never";"Ne…
,,,,,,,,,,,
by a boy or boys";"No";"Rarely";"Sometimes";"Sometimes";"Sometimes";"Sometimes";"Often";"Often";"Often";"Often";"Often";"Often";"Often";"Often";"Often";"Sometimes";"Sometimes";"Agree a little";"Agree a little";"Disagree a lot";"Disagree a lot";"Agree a little";"Disagree a lot";"Neither agree," nor disagree""	"	Never""	Don't know""	Don't know""	Never""	Never""	Don't know""	Don't know""	Never""	Never""	Never""	Never""	Never""	Never""	Mother/Stepmother Father/Stepfather Sister""	1""	1""	0""	1""	0""	0""	0""	0""	0""	0""	0""	"	A lot""	"	Somewhat true""	Somewhat true""	Somewhat true""	1""	0""	1""	Often (3-4 times a week)""	Very likely""	"	Yes""	Yes""	Yes""	Yes""	Cotton wool Sanitary pads ""	0""	1""	1""	0""	0""	0""
nor disagree";"Disagree a lot";"Disagree a lot";"Disagree a lot";"Agree a lot";"Agree a lot";"Agree a lot";"";"Never";"Never";"Never";"Never";"Never";"Never";"Never";"Never";"Never";"Never";"Never";"Never";"Never";"Mother/Stepmother Father/Stepfather Sister";"1";"1";"0";"1";"0";"0";"0";"0";"0";"0";"0";"";"Not at all";"";"Very true";"Not true at all";"Very true";"2 or more";"0";"5";"Not very often…
by a boy or boys";"No";"Often";"Often";"Often";"Often";"Never";"Often";"Often";"Sometimes";"Never";"Often";"Often";"Often";"Often";"Sometimes";"Sometimes";"Sometimes";"Agree a lot";"Disagree a lot";"Disagree a lot";" Agree a lot";"Agree a lot";"Refuse to answer";"Agree a lot";"";"Never";"Never";"Never";"Never";"Never";"Never";"Never";"Never";"Never";"Never";"Never";"Never";"Never";"Mother/Stepmot…
,,,,,,,,,,,
by a boy or boys";"Yes," a boy or boys""	Often""	Often""	Often""	Often""	Often""	Never""	Never""	Often""	Sometimes""	Sometimes""	Sometimes""	Rarely""	Often""	Often""	Sometimes""	Often""	Agree a lot""	Agree a lot""	Disagree a lot""	Agree a lot""	Agree a lot""	Disagree a lot""	Agree a lot""	"	Sometimes""	Never""	Sometimes""	Never""	Sometimes""	Sometimes""	Never""	Never""	Never""	Never""	Never""	Never""	Never""	Mother/Stepmother Father/Stepfather Brother Sister Grandparents""	1""	1""	0""	1""	1""	0""	0""	0""	1""	0""	0""
by a boy or boys";"Yes," a boy or boys""	Sometimes""	Sometimes""	Sometimes""	Sometimes""	Sometimes""	Often""	Often""	Sometimes""	Sometimes""	Sometimes""	Often""	Often""	Sometimes""	Sometimes""	Sometimes""	Sometimes""	Agree a lot""	Disagree a lot""	Disagree a lot""	Agree a lot""	Agree a lot""	Disagree a lot""	Agree a lot""	"	Never""	Never""	Never""	Never""	Sometimes""	Often""	Never""	Sometimes""	Sometimes""	Sometimes""	Never""	Never""	Never""	Mother/Stepmother Sister""	1""	0""	0""	1""	0""	0""	0""	0""	0""	0""	0""
by a boy or boys";"No";"Often";"Often";"Often";"Often";"Never";"Often";"Often";"Often";"Sometimes";"Sometimes";"Often";"Sometimes";"Never";"Sometimes";"Sometimes";"Sometimes";"Neither agree," nor disagree""	Disagree a lot""	Disagree a lot""	Agree a lot""	Agree a lot""	Disagree a lot""	Agree a lot""	"	Never""	Never""	Never""	Never""	Sometimes""	Sometimes""	Sometimes""	Sometimes""	Sometimes""	Never""	Never""	Never""	Never""	Mother/Stepmother Father/Stepfather Brother Sister""	1""	1""	0""	1""	0""	0""	0""	0""	1""	0""	0""	"	A lot""	"	Very true""	Very true""	Very true""	2 or more""	0""	2""	Often (3-4 times a week)""	Somewhat likely""	"	Yes""	Yes""	Yes""	Yes""	Tampons ""
,,,,,,,,,,,
nephew";"A lot";"";"Very true";"Very true";"Not true at all";"2 or more";"0";"2";"Often (3-4 times a week)";"Somewhat likely";"";"Yes";"Yes";"Yes";"Yes";"Tampons ";"0";"0";"0";"0";"1";"0";"0";"0";"0";"0";"";"No";"";"Yes";"Don't know";"Yes";"b5c30cdf-4d0b-46b8-a38e-16c1e2a4c284",,,,,,,,,,,
nor disagree";"Disagree a lot";"Neither agree," nor disagree""	Agree a lot""	Agree a lot""	Disagree a lot""	Agree a lot""	"	Never""	Never""	Never""	Sometimes""	Often""	Refuse to answer""	Don't know""	Don't know""	Never""	Never""	Never""	Never""	Never""	Mother/Stepmother Father/Stepfather Brother Sister""	1""	1""	0""	1""	0""	0""	0""	0""	1""	0""	0""	"	Somewhat""	"	Not very true""	Not very true""	Somewhat true""	2 or more""	3""	0""	Often (3-4 times a week)""	Somewhat likely""	"	Yes""	Yes""	"	"	"	"	"
,,,,,,,,,,,
,,,,,,,,,,,
,,,,,,,,,,,
,,,,,,,,,,,
nor disagree";"Agree a lot";"Agree a lot";" Agree a lot";"Agree a lot";"Agree a lot";"Agree a little";"";"Never";"Never";"Never";"Never";"Never";"Never";"Never";"Never";"Never";"Sometimes";"Sometimes";"Never";"Never";"Mother/Stepmother Father/Stepfather Brother Uncle/aunt";"1";"1";"0";"0";"0";"0";"0";"0";"1";"1";"0";"";"Somewhat";"";"Somewhat true";"Somewhat true";"Somewhat true";"0";"";"";"Refus…
,,,,,,,,,,,
a girl or girls";"Often";"Often";"Often";"Often";"Rarely";"Sometimes";"Sometimes";"Often";"Often";"Never";"Often";"Often";"Sometimes";"Never";"Rarely";"Often";"Disagree a lot";"Agree a lot";"Disagree a lot";" Agree a lot";"Agree a lot";"Disagree a lot";"Agree a lot";"";"Sometimes";"Sometimes";"Never";"Never";"Sometimes";"Sometimes";"Sometimes";"Sometimes";"Sometimes";"Never";"Never";"Never";"Neve…
by a boy or boys";"Yes," a boy or boys""	Often""	Often""	Often""	Often""	Never""	Often""	Often""	Often""	Often""	Sometimes""	Often""	Often""	Often""	Often""	Sometimes""	Often""	Agree a lot""	Agree a lot""	Disagree a lot""	Agree a little""	Agree a lot""	Agree a lot""	Agree a lot""	"	Sometimes""	Never""	Never""	Sometimes""	Sometimes""	Sometimes""	Sometimes""	Sometimes""	Never""	Sometimes""	Sometimes""	Never""	Never""	Sister""	0""	0""	0""	1""	0""	0""	0""	0""	0""	0""	0""
,,,,,,,,,,,
,,,,,,,,,,,
a boy or boys";"Sometimes";"Sometimes";"Sometimes";"Sometimes";"Never";"Sometimes";"Sometimes";"Sometimes";"Often";"Rarely";"Often";"Often";"Never";"Sometimes";"Rarely";"Never";"Agree a lot";"Disagree a lot";"Disagree a lot";" Agree a lot";"Agree a lot";"Disagree a lot";"Agree a lot";"";"Sometimes";"Sometimes";"Often";"Often";"Often";"Sometimes";"Sometimes";"Sometimes";"Never";"Never";"Sometimes"…
by a boy or boys";"No";"Sometimes";"Sometimes";"Sometimes";"Often";"Never";"Rarely";"Sometimes";"Sometimes";"Never";"Sometimes";"Often";"Never";"Often";"Often";"Sometimes";"Often";"Agree a lot";"Agree a little";"Disagree a lot";"Disagree a lot";"Disagree a lot";"Disagree a lot";"Disagree a lot";"";"Sometimes";"Sometimes";"Sometimes";"Never";"Never";"Sometimes";"Sometimes";"Never";"Sometimes";"Som…
,,,,,,,,,,,
by a boy or boys";"No";"Often";"Often";"Often";"Often";"Never";"Often";"Often";"Often";"Sometimes";"Often";"Never";"Often";"Sometimes";"Often";"Sometimes";"Often";"Agree a lot";"Disagree a lot";"Disagree a lot";" Agree a lot";"Agree a lot";"Disagree a lot";"Agree a little";"";"Sometimes";"Sometimes";"Sometimes";"Sometimes";"Sometimes";"Never";"Never";"Never";"Never";"Sometimes";"Never";"Sometimes…
,,,,,,,,,,,
,,,,,,,,,,,
,,,,,,,,,,,
nor disagree";"Disagree a lot";" Agree a lot";"Agree a lot";"Disagree a little";"Neither agree," nor disagree""	"	Never""	Never""	Never""	Never""	Never""	Never""	Never""	Never""	Never""	Never""	Never""	Never""	Never""	Mother/Stepmother Father/Stepfather Brother Sister""	1""	1""	0""	1""	0""	0""	0""	0""	1""	0""	0""	"	Somewhat""	"	Somewhat true""	Not very true""	Very true""	2 or more""	1""	2""	Often (3-4 times a week)""	Somewhat likely""	"	Yes""	Yes""	Yes""	Yes""	Sanitary pads Tampons ""	0""	0""	1""	0""	1""	0""
,,,,,,,,,,,
nor disagree";"Disagree a lot";"Agree a little";"Agree a lot";"Agree a little";"Agree a little";"";"Never";"Never";"Never";"Never";"Never";"Never";"Never";"Never";"Never";"Never";"Never";"Never";"Never";"Brother Sister";"0";"0";"0";"1";"0";"0";"0";"0";"1";"0";"0";"";"A lot";"";"Very true";"Very true";"Somewhat true";"2 or more";"2";"1";"Very often (nearly everyday)";"Not very likely";"";"Yes";"Ye…
by a boy or boys";"No";"Sometimes";"Sometimes";"Sometimes";"Sometimes";"Rarely";"Sometimes";"Often";"Often";"Sometimes";"Sometimes";"Sometimes";"Sometimes";"Rarely";"Rarely";"Rarely";"Rarely";"Agree a little";"Agree a little";"Agree a little";"Agree a little";"Agree a little";"Disagree a lot";"Agree a little";"";"Never";"Never";"Never";"Never";"Never";"Never";"Never";"Never";"Never";"Never";"Neve…
,,,,,,,,,,,
,,,,,,,,,,,
,,,,,,,,,,,
a boy or boys";"Sometimes";"Sometimes";"Sometimes";"Sometimes";"Never";"Sometimes";"Sometimes";"Sometimes";"Often";"Never";"Sometimes";"Sometimes";"Sometimes";"Sometimes";"Sometimes";"Sometimes";"Agree a little";"Disagree a lot";"Disagree a lot";"Neither agree," nor disagree""	Agree a lot""	Agree a lot""	Agree a little""	"	Sometimes""	Sometimes""	Sometimes""	Sometimes""	Sometimes""	Never""	Sometimes""	Never""	Never""	Never""	Never""	Never""	Never""	Father/Stepfather Brother Sister""	0""	1""	0""	1""	0""	0""	0""	0""	1""	0""	0""	"	Somewhat""	"	Very true""	Very true""	Very true""	2 or more""	0""	2""	Often (3-4 times a week)""	Not very likely""	"	Yes""	Yes""	Yes""	Yes""	Cotton wool Sanitary pads ""	0""	1""	1""
by a girl or girls";"No";"Often";"Often";"Often";"Often";"Often";"Sometimes";"Sometimes";"Sometimes";"Often";"Often";"Often";"Often";"Never";"Often";"Sometimes";"Often";"Agree a lot";"Disagree a lot";"Disagree a lot";" Agree a lot";"Agree a lot";"Agree a little";"Agree a little";"";"Sometimes";"Sometimes";"Never";"Never";"Sometimes";"Sometimes";"Sometimes";"Never";"Sometimes";"Sometimes";"Never";…
,,,,,,,,,,,
by a boy or boys";"No";"Sometimes";"Sometimes";"Sometimes";"Sometimes";"Sometimes";"Often";"Sometimes";"Often";"Often";"Sometimes";"Often";"Often";"Rarely";"Never";"Rarely";"Never";"Disagree a lot";"Disagree a lot";"Disagree a lot";"Agree a little";"Agree a lot";"Agree a little";"Agree a little";"";"Sometimes";"Sometimes";"Never";"Never";"Never";"Never";"Never";"Never";"Never";"Sometimes";"Never"…
by a boy or boys";"No";"Often";"Often";"Often";"Often";"Never";"Often";"Often";"Often";"Sometimes";"Sometimes";"Often";"Often";"Never";"Often";"Sometimes";"Sometimes";"Agree a little";"Disagree a lot";"Disagree a lot";" Agree a lot";"Agree a lot";"Disagree a lot";"Disagree a little";"";"Sometimes";"Sometimes";"Sometimes";"Sometimes";"Never";"Sometimes";"Sometimes";"Sometimes";"Sometimes";"Sometim…
,,,,,,,,,,,
,,,,,,,,,,,
,,,,,,,,,,,
nor disagree";"";"Never";"Never";"Never";"Sometimes";"Sometimes";"Sometimes";"Sometimes";"Sometimes";"Sometimes";"Sometimes";"Never";"Never";"Never";"Mother/Stepmother Father/Stepfather Brother Sister";"1";"1";"0";"1";"0";"0";"0";"0";"1";"0";"0";"";"Somewhat";"";"Somewhat true";"Very true";"Somewhat true";"2 or more";"2";"2";"Often (3-4 times a week)";"Somewhat likely";"";"Yes";"Yes";"";"";"";"";…
,,,,,,,,,,,
by a boy or boys";"No";"Sometimes";"Sometimes";"Sometimes";"Sometimes";"Rarely";"Sometimes";"Sometimes";"Sometimes";"Sometimes";"Often";"Often";"Sometimes";"Never";"Never";"Never";"Never";"Agree a lot";"Agree a lot";"Disagree a lot";" Agree a lot";"Agree a lot";"Disagree a lot";"Disagree a little";"";"Never";"Never";"Never";"Never";"Sometimes";"Never";"Never";"Never";"Sometimes";"Never";"Never";"…
,,,,,,,,,,,
,,,,,,,,,,,
by a boy or boys";"Don’t know";"Sometimes";"Sometimes";"Sometimes";"Sometimes";"Sometimes";"Sometimes";"Sometimes";"Often";"Sometimes";"Never";"Often";"Sometimes";"Never";"Never";"Rarely";"Never";"Agree a little";"Agree a lot";"Disagree a lot";"Disagree a lot";"Agree a lot";"Disagree a lot";"Disagree a little";"";"Sometimes";"Sometimes";"Sometimes";"Sometimes";"Never";"Never";"Never";"Sometimes";…
,,,,,,,,,,,
nor disagree";"Neither agree," nor disagree""	Neither agree"," nor disagree""	"	Sometimes""	Sometimes""	Never""	Never""	Never""	Often""	Sometimes""	Sometimes""	Sometimes""	Sometimes""	Never""	Sometimes""	Never""	Father/Stepfather Brother Sister""	0""	1""	0""	1""	0""	0""	0""	0""	1""	0""	0""	"	Somewhat""	"	Somewhat true""	Somewhat true""	Somewhat true""	2 or more""	1""	1""	Often (3-4 times a week)""	Somewhat likely""	"	Yes""	Yes""	"	"	"	"	"	"	"	"
a boy or boys";"Sometimes";"Never";"Often";"Rarely";"Never";"Often";"Often";"Sometimes";"Sometimes";"Never";"Rarely";"Sometimes";"Often";"Sometimes";"Rarely";"Never";"Agree a lot";"Disagree a lot";"Agree a lot";"Disagree a lot";"Agree a lot";"Agree a lot";"Disagree a lot";"";"Never";"Never";"Never";"Never";"Sometimes";"Often";"Never";"Sometimes";"Never";"Sometimes";"Never";"Never";"Never";"Mother…
nor disagree";"Agree a lot";"Agree a lot";" Agree a lot";"Agree a lot";"Agree a little";"Agree a little";"";"Sometimes";"Sometimes";"Sometimes";"Sometimes";"Sometimes";"Never";"Never";"Never";"Never";"Never";"Never";"Never";"Never";"Sister";"0";"0";"0";"1";"0";"0";"0";"0";"0";"0";"0";"";"A lot";"";"Not very true";"Not very true";"Somewhat true";"2 or more";"1";"1";"Often (3-4 times a week)";"Some…
,,,,,,,,,,,
,,,,,,,,,,,
by a girl or girls";"No";"Often";"Often";"Often";"Often";"Sometimes";"Rarely";"Sometimes";"Sometimes";"Sometimes";"Sometimes";"Don't know";"Refuse";"Never";"Never";"Never";"Never";"Neither agree," nor disagree""	Disagree a lot""	Disagree a lot""	Disagree a lot""	Disagree a lot""	Agree a little""	Agree a little""	"	Never""	Never""	Never""	Never""	Never""	Sometimes""	Sometimes""	Sometimes""	Sometimes""	Never""	Never""	Never""	Never""	Mother/Stepmother Father/Stepfather Brother Sister""	1""	1""	0""	1""	0""	0""	0""	0""	1""	0""	0""	"	Somewhat""	"	Very true""	Not very true""	Very true""	1""	0""	1""	Often (3-4 times a week)""	Somewhat likely""	"	Yes""	Don't know""	Yes""	Yes""	Cloth / Pieces of fabric Sanitary pads Tampons ""
a boy or boys";"Never";"Never";"Sometimes";"Never";"Sometimes";"Often";"Often";"Sometimes";"Often";"Often";"Often";"Sometimes";"Never";"Never";"Rarely";"Rarely";"Agree a lot";"Disagree a lot";"Agree a lot";"Agree a little";"Agree a lot";"Agree a lot";"Agree a lot";"";"Sometimes";"Sometimes";"Often";"Sometimes";"Sometimes";"Never";"Never";"Never";"Never";"Sometimes";"Never";"Never";"Never";"Mother…
,,,,,,,,,,,
,,,,,,,,,,,
,,,,,,,,,,,
a boy or boys";"Rarely";"Sometimes";"Rarely";"Never";"Never";"Often";"Often";"Sometimes";"Sometimes";"Often";"Sometimes";"Rarely";"Never";"Never";"Rarely";"Rarely";"Agree a lot";"Agree a little";"Disagree a lot";"Agree a little";"Agree a lot";"Disagree a lot";"Agree a lot";"";"Never";"Never";"Never";"Never";"Sometimes";"Sometimes";"Sometimes";"Sometimes";"Never";"Sometimes";"Never";"Never";"Never…
by a boy or boys";"Yes," a boy or boys""	Sometimes""	Sometimes""	Often""	Often""	Often""	Sometimes""	Often""	Often""	Sometimes""	Often""	Sometimes""	Sometimes""	Often""	Often""	Often""	Sometimes""	Agree a little""	Agree a little""	Agree a little""	Neither agree"," nor disagree""	Neither agree"," nor disagree""	Neither agree"," nor disagree""	Agree a little""	"	Sometimes""	Sometimes""	Sometimes""	Sometimes""	Sometimes""	Sometimes""	Don't know""	Don't know""	Sometimes""	Sometimes""	Sometimes""	Never""	Sometimes""	Mother/Stepmother Father/Stepfather Brother""	1""	1""	0""	0""	0""	0""	0""	0""	1""	0""	0""
,,,,,,,,,,,
by a boy or boys";"No";"Sometimes";"Sometimes";"Sometimes";"Sometimes";"Sometimes";"Rarely";"Rarely";"Sometimes";"Sometimes";"Rarely";"Rarely";"Rarely";"Sometimes";"Sometimes";"Sometimes";"Sometimes";"Agree a little";"Agree a little";"Agree a little";"Agree a little";"Neither agree," nor disagree""	Neither agree"," nor disagree""	Neither agree"," nor disagree""	"	Never""	Sometimes""	Sometimes""	Sometimes""	Never""	Sometimes""	Sometimes""	Sometimes""	Sometimes""	Never""	Never""	Never""	Never""	Mother/Stepmother Father/Stepfather Brother""	1""	1""	0""	0""	0""	0""	0""	0""	1""	0""	0""	"	Not much""	"	Somewhat true""	Somewhat true""	Somewhat true""	2 or more""	2""	0""	Often (3-4 times a week)""	Somewhat likely""	"	Yes""	Yes""	"	"	"	"	"	"	"
,,,,,,,,,,,
,,,,,,,,,,,
,,,,,,,,,,,
by a boy or boys";"No";"Sometimes";"Sometimes";"Sometimes";"Sometimes";"Sometimes";"Sometimes";"Sometimes";"Sometimes";"Often";"Sometimes";"Often";"Sometimes";"Never";"Sometimes";"Rarely";"Sometimes";"Disagree a little";"Agree a little";"Disagree a lot";"Disagree a little";"Agree a lot";"Disagree a lot";"Neither agree," nor disagree""	"	Sometimes""	Never""	Never""	Never""	Sometimes""	Sometimes""	Sometimes""	Sometimes""	Sometimes""	Never""	Never""	Never""	Never""	Sister""	0""	0""	0""	1""	0""	0""	0""	0""	0""	0""	0""	"	Somewhat""	"	Somewhat true""	Somewhat true""	Somewhat true""	1""	1""	0""	Very often (nearly everyday)""	Somewhat likely""	"	Yes""	Yes""	"	"	"	"	"	"	"	"	"
a boy or boys";"Often";"Often";"Often";"Often";"Often";"Rarely";"Rarely";"Sometimes";"Often";"Sometimes";"Often";"Often";"Never";"Never";"Never";"Sometimes";"Neither agree," nor disagree""	Agree a lot""	Agree a lot""	Agree a lot""	Agree a lot""	Agree a lot""	Agree a little""	"	Never""	Never""	Never""	Sometimes""	Sometimes""	Never""	Never""	Never""	Never""	Never""	Never""	Never""	Never""	Mother/Stepmother Brother""	1""	0""	0""	0""	0""	0""	0""	0""	1""	0""	0""	"	Somewhat""	"	Not very true""	Not very true""	Not very true""	2 or more""	5""	2""	Often (3-4 times a week)""	Not very likely""	"	No""	No""	"	"	"
by a boy or boys";"Yes," a boy or boys""	Never""	Rarely""	Rarely""	Never""	Never""	Refuse""	Refuse""	Never""	Never""	Sometimes""	Often""	Often""	Never""	Never""	Never""	Never""	Agree a lot""	Neither agree"," nor disagree""	Disagree a lot""	Agree a lot""	Disagree a lot""	Agree a lot""	Agree a lot""	"	Never""	Never""	Never""	Never""	Never""	Sometimes""	Sometimes""	Never""	Sometimes""	Never""	Never""	Never""	Never""	Mother/Stepmother Brother Sister""	1""	0""	0""	1""	0""	0""	0""	0""	1""	0""	0""
by a boy or boys";"Yes," a boy or boys""	Never""	Never""	Never""	Never""	Never""	Often""	Often""	Sometimes""	Sometimes""	Never""	Often""	Sometimes""	Never""	Never""	Never""	Never""	Agree a lot""	Disagree a lot""	Disagree a lot""	Agree a lot""	Disagree a lot""	Disagree a lot""	Disagree a lot""	"	Sometimes""	Sometimes""	Sometimes""	Sometimes""	Sometimes""	Sometimes""	Sometimes""	Sometimes""	Sometimes""	Sometimes""	Never""	Never""	Never""	Mother/Stepmother Brother Uncle/aunt""	1""	0""	0""	0""	0""	0""	0""	0""	1""	1""	0""
nor disagree";"Neither agree," nor disagree""	Agree a little""	Agree a lot""	Disagree a lot""	Agree a lot""	Agree a lot""	"	Never""	Never""	Never""	Never""	Never""	Never""	Never""	Never""	Never""	Never""	Never""	Never""	Never""	Mother/Stepmother Father/Stepfather""	1""	1""	0""	0""	0""	0""	0""	0""	0""	0""	0""	"	A lot""	"	Somewhat true""	Somewhat true""	Not very true""	2 or more""	3""	0""	Often (3-4 times a week)""	Somewhat likely""	"	No""	Don't know""	"	"	"	"
by a boy or boys";"No";"Often";"Often";"Often";"Often";"Often";"Sometimes";"Sometimes";"Sometimes";"Often";"Sometimes";"Often";"Often";"Often";"Often";"Often";"Often";"Agree a little";"Disagree a lot";"Disagree a lot";" Agree a lot";"Agree a lot";"Agree a lot";"Agree a little";"";"Sometimes";"Sometimes";"Never";"Never";"Never";"Sometimes";"Sometimes";"Sometimes";"Sometimes";"Never";"Never";"Never…
by both boys and girls";"No";"Sometimes";"Sometimes";"Sometimes";"Sometimes";"Sometimes";"Sometimes";"Sometimes";"Often";"Often";"Often";"Often";"Sometimes";"Sometimes";"Often";"Rarely";"Often";"Agree a little";"Disagree a lot";"Disagree a lot";" Agree a lot";"Agree a little";"Disagree a lot";"Disagree a lot";"";"Sometimes";"Sometimes";"Sometimes";"Sometimes";"Sometimes";"Sometimes";"Sometimes";"…
,,,,,,,,,,,
,,,,,,,,,,,
by a boy or boys";"Yes," a boy or boys""	Rarely""	Never""	Rarely""	Rarely""	Never""	Sometimes""	Sometimes""	Sometimes""	Rarely""	Rarely""	Rarely""	Rarely""	Sometimes""	Sometimes""	Never""	Never""	Agree a lot""	Disagree a lot""	Agree a little""	Disagree a lot""	Agree a lot""	Agree a lot""	Agree a lot""	"	Never""	Sometimes""	Sometimes""	Sometimes""	Sometimes""	Never""	Never""	Never""	Never""	Never""	Never""	Never""	Never""	Mother/Stepmother Father/Stepfather Brother Sister""	1""	1""	0""	1""	0""	0""	0""	0""	1""	0""	0""
,,,,,,,,,,,
,,,,,,,,,,,
,,,,,,,,,,,
,,,,,,,,,,,
nor disagree";"Agree a lot";"Neither agree," nor disagree""	Agree a lot""	Agree a lot""	Disagree a lot""	Agree a lot""	"	Never""	Never""	Never""	Never""	Never""	Sometimes""	Sometimes""	Sometimes""	Sometimes""	Sometimes""	Sometimes""	Never""	Never""	Brother Sister""	0""	0""	0""	1""	0""	0""	0""	0""	1""	0""	0""	"	Somewhat""	"	Very true""	Not very true""	Very true""	2 or more""	1""	4""	Often (3-4 times a week)""	Very likely""	"	No""	Don't know""	Yes""	Yes""	Cotton wool Tampons ""	0""	1""
,,,,,,,,,,,
,,,,,,,,,,,
,,,,,,,,,,,
,,,,,,,,,,,
by a boy or boys";"No";"Sometimes";"Sometimes";"Sometimes";"Sometimes";"Sometimes";"Often";"Often";"Often";"Never";"Sometimes";"Often";"Often";"Sometimes";"Never";"Never";"Sometimes";"Agree a lot";"Agree a lot";"Disagree a lot";" Agree a lot";"Agree a lot";"Disagree a lot";"Disagree a lot";"";"Never";"Never";"Never";"Never";"Sometimes";"Never";"Never";"Never";"Never";"Sometimes";"Never";"Never";"…
,,,,,,,,,,,
nor disagree";"Neither agree," nor disagree""	Neither agree"," nor disagree""	"	Never""	Never""	Sometimes""	Sometimes""	Sometimes""	Never""	Never""	Never""	Never""	Never""	Never""	Never""	Never""	Mother/Stepmother Father/Stepfather Brother Sister Uncle/aunt""	1""	1""	0""	1""	0""	0""	0""	0""	1""	1""	0""	"	Somewhat""	"	Somewhat true""	Somewhat true""	Somewhat true""	2 or more""	2""	2""	Not very often (1 or 2 times a week)""	Somewhat likely""	"	Yes""	Yes""	"	"	"	"	"	"	"	"
,,,,,,,,,,,
by a girl or girls";"No";"Sometimes";"Sometimes";"Sometimes";"Sometimes";"Sometimes";"Often";"Often";"Sometimes";"Sometimes";"Sometimes";"Often";"Sometimes";"Never";"Never";"Rarely";"Sometimes";"Agree a lot";"Disagree a lot";"Disagree a lot";" Agree a lot";"Agree a lot";"Agree a lot";"Disagree a lot";"";"Sometimes";"Sometimes";"Sometimes";"Sometimes";"Sometimes";"Sometimes";"Never";"Sometimes";"N…
,,,,,,,,,,,
by a boy or boys";"No";"Sometimes";"Rarely";"Rarely";"Sometimes";"Sometimes";"Rarely";"Rarely";"Sometimes";"Sometimes";"Sometimes";"Often";"Sometimes";"Sometimes";"Never";"Rarely";"Rarely";"Agree a lot";"Agree a lot";"Disagree a lot";"Disagree a little";"Agree a little";"Disagree a lot";"Agree a lot";"";"Sometimes";"Sometimes";"Sometimes";"Never";"Never";"Never";"Never";"Never";"Never";"Never";"N…
a boy or boys";"Never";"Never";"Never";"Never";"Never";"Never";"Never";"Never";"Never";"Never";"Sometimes";"Never";"Never";"Never";"Never";"Rarely";"Agree a lot";"Agree a lot";"Disagree a lot";" Agree a lot";"Agree a lot";"Agree a lot";"Agree a lot";"";"Never";"Never";"Never";"Never";"Sometimes";"Often";"Sometimes";"Never";"Never";"Never";"Never";"Never";"Never";"Mother/Stepmother Father/Stepfath…
,,,,,,,,,,,
by a boy or boys";"No";"Rarely";"Rarely";"Rarely";"Rarely";"Rarely";"Never";"Never";"Never";"Rarely";"Rarely";"Often";"Sometimes";"Sometimes";"Rarely";"Never";"Rarely";"Agree a lot";"Agree a lot";"Agree a little";"Agree a little";"Agree a little";"Agree a little";"Neither agree," nor disagree""	"	Never""	Sometimes""	Sometimes""	Never""	Sometimes""	Never""	Never""	Never""	Never""	Never""	Never""	Never""	Never""	Mother/Stepmother Father/Stepfather Brother Sister Grandparents""	1""	1""	0""	1""	1""	0""	0""	0""	1""	0""	0""	"	A lot""	"	Somewhat true""	Somewhat true""	Somewhat true""	2 or more""	1""	1""	Very often (nearly everyday)""	Somewhat likely""	"	Yes""	Yes""	Yes""	Yes""	Sanitary pads ""	0""	0""	1""	0""	0""	0""
by a boy or boys";"Yes," a boy or boys""	Often""	Sometimes""	Often""	Sometimes""	Never""	Often""	Often""	Often""	Sometimes""	Sometimes""	Sometimes""	Never""	Often""	Often""	Rarely""	Never""	Agree a little""	Disagree a lot""	Agree a little""	Agree a lot""	Agree a lot""	Agree a lot""	Agree a lot""	"	Sometimes""	Never""	Never""	Sometimes""	Sometimes""	Never""	Never""	Sometimes""	Never""	Never""	Never""	Never""	Never""	Mother/Stepmother Grandparents""	1""	0""	0""	0""	1""	0""	0""	0""	0""	0""	0""
,,,,,,,,,,,
a boy or boys";"Sometimes";"Never";"Often";"Never";"Never";"Never";"Rarely";"Sometimes";"Sometimes";"Rarely";"Rarely";"Often";"Sometimes";"Often";"Sometimes";"Often";"Agree a little";"Agree a lot";"Neither agree," nor disagree""	Neither agree"," nor disagree""	Neither agree"," nor disagree""	Neither agree"," nor disagree""	Neither agree"," nor disagree""	"	Never""	Never""	Never""	Often""	Sometimes""	Sometimes""	Never""	Often""	Never""	Often""	Never""	Never""	Never""	Mother/Stepmother Brother Sister""	1""	0""	0""	1""	0""	0""	0""	0""	1""	0""	0""	"	Somewhat""	"	Very true""	Not very true""	Somewhat true""	2 or more""	6""	0""	Very often (nearly everyday)""	Somewhat likely""	"	Yes""	No""	"	"	"	"	"
nor disagree";"Agree a little";"Neither agree," nor disagree""	Disagree a lot""	Agree a little""	Disagree a lot""	Neither agree"," nor disagree""	"	Never""	Never""	Often""	Often""	Sometimes""	Sometimes""	Sometimes""	Often""	Never""	Never""	Never""	Never""	Never""	Sister""	0""	0""	0""	1""	0""	0""	0""	0""	0""	0""	0""	"	A lot""	"	Not true at all""	Not true at all""	Not very true""	0""	"	"	Never (no times per week)""	Not very likely""	"	Yes""	Yes""	"	"	"	"	"
by a boy or boys";"No";"Often";"Often";"Often";"Rarely";"Never";"Rarely";"Rarely";"Often";"Sometimes";"Sometimes";"Sometimes";"Often";"Often";"Often";"Often";"Sometimes";"Agree a little";"Agree a little";"Disagree a little";"Agree a little";"Agree a little";"Disagree a lot";"Disagree a little";"";"Never";"Never";"Never";"Never";"Sometimes";"Sometimes";"Never";"Sometimes";"Sometimes";"Never";"Neve…
,,,,,,,,,,,
by a boy or boys";"Yes," a girl or girls""	Often""	Often""	Often""	Often""	Often""	Never""	Never""	Rarely""	Rarely""	Rarely""	Sometimes""	Rarely""	Often""	Often""	Often""	Often""	Agree a little""	Agree a little""	Agree a lot""	Agree a little""	Agree a lot""	Neither agree"," nor disagree""	Agree a little""	"	Sometimes""	Sometimes""	Sometimes""	Sometimes""	Sometimes""	Often""	Sometimes""	Often""	Sometimes""	Often""	Sometimes""	Never""	Never""	Mother/Stepmother Brother""	1""	0""	0""	0""	0""	0""	0""	0""	1""	0""	0""
,,,,,,,,,,,
,,,,,,,,,,,
,,,,,,,,,,,
by a boy or boys";"Yes," a girl or girls""	Often""	Often""	Often""	Often""	Often""	Sometimes""	Sometimes""	Sometimes""	Sometimes""	Sometimes""	Sometimes""	Never""	Often""	Often""	Sometimes""	Often""	Agree a little""	Agree a little""	Agree a little""	Agree a little""	Agree a lot""	Disagree a little""	Agree a little""	"	Sometimes""	Sometimes""	Sometimes""	Never""	Sometimes""	Sometimes""	Sometimes""	Often""	Sometimes""	Often""	Never""	Sometimes""	Never""	Mother/Stepmother Brother""	1""	0""	0""	0""	0""	0""	0""	0""	1""	0""	0""
,,,,,,,,,,,
nor disagree";"Agree a little";"Agree a lot";"Disagree a little";"Agree a little";"";"Never";"Never";"Never";"Never";"Never";"Never";"Never";"Never";"Never";"Never";"Never";"Never";"Never";"Mother/Stepmother Father/Stepfather Brother Sister";"1";"1";"0";"1";"0";"0";"0";"0";"1";"0";"0";"";"A lot";"";"Very true";"Very true";"Very true";"1";"1";"0";"Very often (nearly everyday)";"Not very likely";""…
,,,,,,,,,,,
,,,,,,,,,,,
,,,,,,,,,,,
by a boy or boys";"No";"Sometimes";"Rarely";"Sometimes";"Rarely";"Never";"Rarely";"Rarely";"Sometimes";"Often";"Sometimes";"Often";"Often";"Often";"Sometimes";"Sometimes";"Sometimes";"Agree a little";"Disagree a little";"Disagree a little";"Agree a little";"Agree a little";"Disagree a lot";"Disagree a little";"";"Never";"Never";"Never";"Never";"Never";"Never";"Never";"Never";"Never";"";"Never";"N…
,,,,,,,,,,,
,,,,,,,,,,,
,,,,,,,,,,,
,,,,,,,,,,,
nor disagree";"";"Never";"Never";"Never";"Never";"Sometimes";"Never";"Never";"Sometimes";"Sometimes";"Never";"Never";"Never";"Sometimes";"Mother/Stepmother Brother Sister";"1";"0";"0";"1";"0";"0";"0";"0";"1";"0";"0";"";"Somewhat";"";"Somewhat true";"Somewhat true";"Somewhat true";"2 or more";"1";"2";"Often (3-4 times a week)";"Somewhat likely";"";"Yes";"Yes";"Yes";"Yes";"Cloth / Pieces of fabric …
by a boy or boys";"No";"Rarely";"Never";"Sometimes";"Rarely";"Rarely";"Rarely";"Rarely";"Rarely";"Rarely";"Sometimes";"Sometimes";"Often";"Often";"Rarely";"Rarely";"Sometimes";"Agree a little";"Disagree a little";"Agree a little";"Disagree a little";"Agree a little";"Disagree a lot";"Agree a little";"";"Never";"Never";"Never";"Never";"Sometimes";"Never";"Never";"Never";"Never";"Never";"Never";"Ne…
by a boy or boys";"Yes," a girl or girls""	Rarely""	Rarely""	Sometimes""	Sometimes""	Sometimes""	Rarely""	Rarely""	Never""	Often""	Often""	Often""	Sometimes""	Often""	Sometimes""	Rarely""	Often""	Agree a little""	Neither agree"," nor disagree""	Disagree a little""	Disagree a little""	Agree a little""	Agree a lot""	Neither agree"," nor disagree""	"	Sometimes""	Sometimes""	Sometimes""	Sometimes""	Sometimes""	Sometimes""	Never""	Sometimes""	Sometimes""	Sometimes""	Never""	Sometimes""	Often""	Mother/Stepmother Sister""	1""	0""	0""	1""	0""	0""	0""	0""	0""	0""	0""
by a boy or boys";"Yes," a girl or girls""	Often""	Often""	Often""	Often""	Often""	Never""	Rarely""	Often""	Sometimes""	Sometimes""	Often""	Often""	Often""	Often""	Rarely""	Sometimes""	Agree a little""	Disagree a little""	Disagree a little""	Disagree a little""	Agree a little""	Agree a little""	Disagree a little""	"	Never""	Never""	Never""	Never""	Sometimes""	Sometimes""	Never""	Sometimes""	Sometimes""	Never""	Never""	Sometimes""	Sometimes""	Mother/Stepmother Brother Sister""	1""	0""	0""	1""	0""	0""	0""	0""	1""	0""	0""
by a boy or boys";"Yes," a girl or girls""	Sometimes""	Rarely""	Sometimes""	Rarely""	Sometimes""	Rarely""	Rarely""	Often""	Often""	Sometimes""	Often""	Sometimes""	Often""	Often""	Sometimes""	Sometimes""	Agree a little""	Agree a little""	Agree a little""	Neither agree"," nor disagree""	Agree a little""	Disagree a little""	Agree a little""	"	Sometimes""	Never""	Sometimes""	Sometimes""	Sometimes""	Often""	Sometimes""	Sometimes""	Sometimes""	Sometimes""	Sometimes""	Sometimes""	Often""	Mother/Stepmother Sister""	1""	0""	0""	1""	0""	0""	0""	0""	0""	0""	0""
by a boy or boys";"No";"Rarely";"Rarely";"Never";"Never";"Rarely";"Rarely";"Rarely";"Often";"Often";"Often";"Often";"Often";"Often";"Sometimes";"Rarely";"Sometimes";"Agree a little";"Disagree a little";"Neither agree," nor disagree""	Disagree a little""	Agree a little""	Disagree a lot""	Disagree a little""	"	Never""	Never""	Never""	Never""	Often""	Never""	Never""	Never""	Never""	Never""	Never""	Never""	Sometimes""	Mother/Stepmother Father/Stepfather Brother Sister Grandparents""	1""	1""	0""	1""	1""	0""	0""	0""	1""	0""	0""	"	Somewhat""	"	Somewhat true""	Somewhat true""	Somewhat true""	2 or more""	1""	3""	Often (3-4 times a week)""	Very likely""	"	Yes""	Yes""	Yes""	Yes""	Cloth / Pieces of fabric Cotton wool Sanitary pads ""	1""	1""
,,,,,,,,,,,
,,,,,,,,,,,
,,,,,,,,,,,
,,,,,,,,,,,
,,,,,,,,,,,
a girl or girls";"Sometimes";"Rarely";"Sometimes";"Sometimes";"Sometimes";"Sometimes";"Sometimes";"Sometimes";"Sometimes";"Often";"Often";"Often";"Often";"Sometimes";"Rarely";"Sometimes";"Disagree a little";"Disagree a little";"Disagree a little";"Disagree a little";"Agree a little";"Disagree a lot";"Agree a little";"";"Never";"Never";"Never";"Never";"Never";"Never";"Never";"Never";"Never";"Never…
,,,,,,,,,,,
by both boys and girls";"No";"Never";"Never";"Sometimes";"Sometimes";"Never";"Sometimes";"Sometimes";"Often";"Often";"Often";"Often";"Often";"Often";"Never";"Often";"Sometimes";"Disagree a little";"Disagree a little";"Disagree a little";" Agree a lot";"Agree a lot";"Agree a lot";"Agree a little";"";"Never";"Never";"Never";"Never";"Sometimes";"Never";"Never";"Never";"Never";"Never";"Never";"Never"…
,,,,,,,,,,,
,,,,,,,,,,,
,,,,,,,,,,,
,,,,,,,,,,,
,,,,,,,,,,,
by a boy or boys";"No";"Sometimes";"Rarely";"Sometimes";"Never";"Sometimes";"Rarely";"Rarely";"Often";"Often";"Sometimes";"Often";"Often";"Often";"Sometimes";"Sometimes";"Sometimes";"Agree a little";"Neither agree," nor disagree""	Disagree a little""	Agree a little""	Agree a little""	"	Agree a little""	"	Never""	Sometimes""	Never""	Never""	Sometimes""	Never""	Never""	Never""	Never""	Never""	Never""	Never""	Sometimes""	Mother/Stepmother Father/Stepfather Brother Sister""	1""	1""	0""	1""	0""	0""	0""	0""	1""	0""	0""	"	Somewhat""	"	Somewhat true""	Somewhat true""	Somewhat true""	2 or more""	1""	2""	Very often (nearly everyday)""	Somewhat likely""	"	Yes""	Yes""	Yes""	Yes""	Cloth / Pieces of fabric Cotton wool Sanitary pads ""	1""
,,,,,,,,,,,
by a boy or boys";"Yes," a girl or girls""	Often""	Rarely""	Sometimes""	Never""	Sometimes""	Sometimes""	Sometimes""	Often""	Sometimes""	Sometimes""	Sometimes""	Often""	Often""	Sometimes""	Sometimes""	Sometimes""	Disagree a little""	Disagree a little""	Disagree a little""	Disagree a little""	Agree a little""	Agree a little""	"	"	Never""	Never""	Never""	Never""	Sometimes""	Never""	Never""	Never""	Never""	Never""	Never""	Sometimes""	Sometimes""	Mother/Stepmother Father/Stepfather Brother Sister""	1""	1""	0""	1""	0""	0""	0""	0""	1""	0""	0""
by both boys and girls";"Yes," both boys and girls""	Sometimes""	Sometimes""	Sometimes""	Often""	Often""	Rarely""	Sometimes""	Often""	Often""	Often""	Often""	Often""	Often""	Often""	Sometimes""	Sometimes""	Agree a lot""	Agree a little""	Agree a little""	Agree a lot""	Agree a lot""	Agree a lot""	Agree a lot""	"	Sometimes""	Sometimes""	Never""	Never""	Often""	Never""	Never""	Never""	Never""	Never""	Never""	Never""	Never""	Mother/Stepmother Father/Stepfather Brother Sister""	1""	1""	0""	1""	0""	0""	0""	0""	1""	0""	0""
,,,,,,,,,,,
,,,,,,,,,,,
by a boy or boys";"No";"Sometimes";"Never";"Sometimes";"Never";"Never";"Sometimes";"Sometimes";"Often";"Sometimes";"Sometimes";"Sometimes";"Sometimes";"Sometimes";"Sometimes";"Sometimes";"Sometimes";"Disagree a little";"Disagree a little";"Disagree a little";"Disagree a little";"Agree a lot";"Neither agree," nor disagree""	Agree a little""	"	Never""	Never""	"	Never""	Never""	Never""	Never""	Never""	Never""	Never""	Never""	Never""	Never""	Mother/Stepmother Father/Stepfather Sister""	1""	1""	0""	1""	0""	0""	0""	0""	0""	0""	0""	"	Somewhat""	"	Somewhat true""	Somewhat true""	Somewhat true""	2 or more""	"	2""	Very often (nearly everyday)""	Somewhat likely""	"	Yes""	Yes""	Yes""	Yes""	Cloth / Pieces of fabric Sanitary pads ""	1""	0""	1""	0""	0""
nor disagree";"";"Never";"Never";"Never";"Never";"Never";"Never";"Never";"Never";"Never";"Never";"Never";"Never";"Never";"Mother/Stepmother Father/Stepfather Brother Sister";"1";"1";"0";"1";"0";"0";"0";"0";"1";"0";"0";"";"A lot";"";"Very true";"Very true";"Very true";"1";"";"1";"Very often (nearly everyday)";"Very likely";"";"Yes";"Yes";"Yes";"Yes";"Cloth / Pieces of fabric Sanitary pads ";"1";"0…
,,,,,,,,,,,
,,,,,,,,,,,
by a boy or boys";"No";"Sometimes";"Sometimes";"Sometimes";"Rarely";"Sometimes";"Sometimes";"Sometimes";"Sometimes";"Often";"Often";"Often";"Often";"Often";"Sometimes";"Sometimes";"Sometimes";"Agree a little";"Disagree a little";"Agree a little";"Disagree a little";"Agree a little";"Agree a lot";"Agree a lot";"";"Never";"Never";"Never";"Never";"Sometimes";"Never";"Never";"Never";"Never";"Never";"…
,,,,,,,,,,,
,,,,,,,,,,,
,,,,,,,,,,,
,,,,,,,,,,,
,,,,,,,,,,,
,,,,,,,,,,,
,,,,,,,,,,,
by a boy or boys";"No";"Never";"Never";"Sometimes";"Rarely";"Sometimes";"Sometimes";"Sometimes";"Often";"Sometimes";"Sometimes";"Sometimes";"Often";"Sometimes";"Sometimes";"Sometimes";"Sometimes";"Agree a little";"Disagree a little";"Disagree a lot";"Neither agree," nor disagree""	Agree a little""	Neither agree"," nor disagree""	Neither agree"," nor disagree""	"	Never""	Sometimes""	Never""	Never""	Never""	Never""	Never""	Never""	Never""	Never""	Never""	Never""	Sometimes""	Mother/Stepmother Father/Stepfather Sister""	1""	1""	0""	1""	0""	0""	0""	0""	0""	0""	0""	"	Somewhat""	"	Not very true""	Somewhat true""	Somewhat true""	2 or more""	1""	3""	Very often (nearly everyday)""	Very likely""	"	Yes""	No""	Yes""	Yes""	Sanitary pads ""	0""	0""	1""
,,,,,,,,,,,
nor disagree";"Neither agree," nor disagree""	Neither agree"," nor disagree""	Agree a little""	Agree a little""	"	Sometimes""	Sometimes""	Sometimes""	Never""	Sometimes""	Sometimes""	Sometimes""	Sometimes""	Don't know""	Never""	Never""	Never""	Never""	Mother/Stepmother Father/Stepfather Brother Uncle/aunt""	1""	1""	0""	0""	0""	0""	0""	0""	1""	1""	0""	"	Somewhat""	"	Not very true""	Not very true""	Not very true""	2 or more""	2""	3""	Often (3-4 times a week)""	Somewhat likely""	"	Yes""	Yes""	"	"	"	"	"	"
nor disagree";"Neither agree," nor disagree""	Neither agree"," nor disagree""	"	Sometimes""	Sometimes""	Never""	Sometimes""	Sometimes""	Sometimes""	Sometimes""	Sometimes""	Sometimes""	Never""	Never""	Never""	Sometimes""	Mother/Stepmother Sister""	1""	0""	0""	1""	0""	0""	0""	0""	0""	0""	0""	"	Somewhat""	"	Somewhat true""	Somewhat true""	Somewhat true""	2 or more""	2""	2""	Often (3-4 times a week)""	Somewhat likely""	"	Yes""	Yes""	Yes""	Yes""	Cotton wool Tampons ""	0""	1""	0""	0""	1""
nor disagree";"Neither agree," nor disagree""	"	Sometimes""	Sometimes""	Never""	Never""	Never""	Never""	Never""	Never""	Never""	Sometimes""	Sometimes""	Never""	Never""	Mother/Stepmother Father/Stepfather Brother Sister""	1""	1""	0""	1""	0""	0""	0""	0""	1""	0""	0""	"	A lot""	"	Not true at all""	Very true""	Very true""	2 or more""	0""	3""	Often (3-4 times a week)""	Don't know""	"	Yes""	Yes""	Yes""	Yes""	Tampons ""	0""	0""	0""	0""	1""	0""
nor disagree";"Disagree a lot";"";"Sometimes";"Sometimes";"Never";"Never";"Sometimes";"Sometimes";"Sometimes";"Never";"Sometimes";"Sometimes";"Never";"Never";"Never";"Mother/Stepmother Brother Sister Grandparents Uncle/aunt";"1";"0";"0";"1";"1";"0";"0";"0";"1";"1";"0";"";"A lot";"";"Somewhat true";"Very true";"Somewhat true";"2 or more";"2";"0";"Very often (nearly everyday)";"Not very likely";"";…
,,,,,,,,,,,
,,,,,,,,,,,
by a boy or boys";"Yes," a boy or boys""	Sometimes""	Sometimes""	Sometimes""	Sometimes""	Never""	Sometimes""	Sometimes""	Often""	Sometimes""	Sometimes""	Often""	Often""	Never""	Sometimes""	Rarely""	Never""	Agree a lot""	Agree a lot""	Disagree a lot""	Agree a lot""	Agree a lot""	Agree a little""	Disagree a lot""	"	Sometimes""	Sometimes""	Never""	Never""	Sometimes""	Sometimes""	Sometimes""	Sometimes""	Never""	Sometimes""	Never""	Never""	Never""	Mother/Stepmother Father/Stepfather Brother Sister""	1""	1""	0""	1""	0""	0""	0""	0""	1""	0""	0""
,,,,,,,,,,,
nor disagree";"Neither agree," nor disagree""	"	Sometimes""	Never""	Never""	Sometimes""	Sometimes""	Never""	Never""	Sometimes""	Never""	Never""	Never""	Never""	Never""	Mother/Stepmother Father/Stepfather Brother Sister Grandparents""	1""	1""	0""	1""	1""	0""	0""	0""	1""	0""	0""	"	A lot""	"	Very true""	Very true""	Very true""	2 or more""	2""	2""	Often (3-4 times a week)""	Very likely""	"	Yes""	Yes""	"	"	"	"	"	"	"	"	"
nor disagree";"";"Never";"Never";"Never";"Never";"Never";"Sometimes";"Never";"Never";"Never";"Never";"Never";"Never";"Never";"Mother/Stepmother Father/Stepfather Sister";"1";"1";"0";"1";"0";"0";"0";"0";"0";"0";"0";"";"A lot";"";"Very true";"Very true";"Somewhat true";"2 or more";"0";"2";"Very often (nearly everyday)";"Somewhat likely";"";"Yes";"Yes";"Yes";"Yes";"Tampons ";"0";"0";"0";"0";"1";"0";…
nor disagree";"Disagree a lot";"Disagree a lot";"Disagree a little";"Agree a lot";"Disagree a lot";"Agree a little";"";"Never";"Never";"Never";"Never";"Sometimes";"Sometimes";"Sometimes";"Sometimes";"Sometimes";"Never";"Never";"Never";"Never";"Mother/Stepmother Father/Stepfather Brother Sister";"1";"1";"0";"1";"0";"0";"0";"0";"1";"0";"0";"";"A lot";"";"Somewhat true";"Somewhat true";"Very true";"…
nor disagree";"Agree a lot";"";"Never";"Never";"Never";"Never";"Sometimes";"Never";"Never";"Never";"Never";"Sometimes";"Never";"Never";"Never";"Mother/Stepmother Father/Stepfather Brother Sister";"1";"1";"0";"1";"0";"0";"0";"0";"1";"0";"0";"";"A lot";"";"Somewhat true";"Very true";"Very true";"0";"";"";"Refuse to answer";"Very likely";"";"No";"Yes";"Yes";"Yes";"Tampons ";"0";"0";"0";"0";"1";"0";"…
,,,,,,,,,,,
by a boy or boys";"Yes," a boy or boys""	Never""	Rarely""	Never""	Never""	Rarely""	Often""	Often""	Never""	Never""	Sometimes""	Sometimes""	Often""	Never""	Never""	Never""	Never""	Disagree a lot""	Agree a lot""	Disagree a lot""	Disagree a lot""	Agree a lot""	Disagree a lot""	Agree a lot""	"	Sometimes""	Sometimes""	Sometimes""	Sometimes""	Sometimes""	Sometimes""	Sometimes""	Never""	Never""	Never""	Sometimes""	Never""	Never""	Mother/Stepmother Father/Stepfather Brother Sister""	1""	1""	0""	1""	0""	0""	0""	0""	1""	0""	0""
by a boy or boys";"Yes," a girl or girls""	Sometimes""	Sometimes""	Sometimes""	Sometimes""	Often""	Often""	Often""	Often""	Often""	Never""	Often""	Sometimes""	Never""	Often""	Never""	Often""	Agree a lot""	Agree a lot""	Agree a little""	Agree a lot""	Agree a lot""	Agree a lot""	Agree a lot""	"	Sometimes""	Sometimes""	Sometimes""	Sometimes""	Sometimes""	Sometimes""	Never""	Never""	Sometimes""	Sometimes""	Never""	Never""	Never""	Mother/Stepmother Father/Stepfather Brother Sister""	1""	1""	0""	1""	0""	0""	0""	0""	1""	0""	0""
by a boy or boys";"Yes," both boys and girls""	Often""	Often""	Often""	Often""	Often""	Often""	Often""	Often""	Often""	Sometimes""	Sometimes""	Often""	Often""	Never""	Rarely""	Often""	Agree a lot""	Disagree a lot""	Agree a lot""	Disagree a lot""	Agree a lot""	Agree a lot""	Agree a lot""	"	Sometimes""	Never""	Never""	Never""	Sometimes""	Sometimes""	Sometimes""	Never""	Sometimes""	Sometimes""	Never""	Never""	Never""	Mother/Stepmother Father/Stepfather Brother Uncle/aunt""	1""	1""	0""	0""	0""	0""	0""	0""	1""	1""	0""
by a boy or boys";"Yes," a girl or girls""	Sometimes""	Sometimes""	Sometimes""	Sometimes""	Sometimes""	Sometimes""	Sometimes""	Sometimes""	Sometimes""	Sometimes""	Sometimes""	Often""	Never""	Sometimes""	Never""	Often""	Agree a lot""	Agree a little""	Disagree a lot""	Disagree a lot""	Agree a lot""	Agree a lot""	Disagree a lot""	"	Never""	Never""	Sometimes""	Sometimes""	Sometimes""	Often""	Sometimes""	Sometimes""	Sometimes""	Never""	Never""	Never""	Never""	Uncle/aunt""	0""	0""	0""	0""	0""	0""	0""	0""	0""	1""	0""
by a girl or girls";"No";"Sometimes";"Sometimes";"Sometimes";"Rarely";"Rarely";"Sometimes";"Sometimes";"Sometimes";"Rarely";"Rarely";"Rarely";"Sometimes";"Rarely";"Rarely";"Sometimes";"Rarely";"Agree a little";"Neither agree," nor disagree""	Neither agree"," nor disagree""	Neither agree"," nor disagree""	Neither agree"," nor disagree""	Agree a little""	Neither agree"," nor disagree""	"	Sometimes""	Sometimes""	Never""	Never""	Sometimes""	Sometimes""	Never""	Sometimes""	Sometimes""	Never""	Never""	Never""	Never""	Mother/Stepmother Father/Stepfather Brother""	1""	1""	0""	0""	0""	0""	0""	0""	1""	0""	0""	"	Somewhat""	"	Somewhat true""	Somewhat true""	Somewhat true""	2 or more""	2""	2""	Often (3-4 times a week)""	Somewhat likely""	"	Yes""	Don't know""	"	"	"	"
by a boy or boys";"No";"Sometimes";"Sometimes";"Rarely";"Sometimes";"Rarely";"Sometimes";"Rarely";"Often";"Sometimes";"Rarely";"Rarely";"Rarely";"Sometimes";"Rarely";"Rarely";"Rarely";"Neither agree," nor disagree""	Agree a little""	Neither agree"," nor disagree""	Neither agree"," nor disagree""	Agree a little""	Agree a little""	Neither agree"," nor disagree""	"	Sometimes""	Sometimes""	Never""	Never""	Sometimes""	Sometimes""	Sometimes""	Sometimes""	Never""	Never""	Never""	Never""	Sometimes""	Mother/Stepmother Father/Stepfather Sister""	1""	1""	0""	1""	0""	0""	0""	0""	0""	0""	0""	"	Somewhat""	"	Somewhat true""	Not very true""	Somewhat true""	2 or more""	2""	4""	Very often (nearly everyday)""	Somewhat likely""	"	Yes""	Yes""	Yes""	Yes""	Tampons ""
by a boy or boys";"Yes," both boys and girls""	Often""	Often""	Often""	Often""	Sometimes""	Often""	Often""	Often""	Rarely""	Sometimes""	Sometimes""	Often""	Never""	Sometimes""	Rarely""	Often""	Disagree a lot""	Disagree a lot""	Disagree a lot""	Agree a lot""	Agree a lot""	Agree a lot""	Disagree a lot""	"	Never""	Sometimes""	Sometimes""	Sometimes""	Sometimes""	Sometimes""	Never""	Never""	Never""	Sometimes""	Never""	Never""	Never""	Mother/Stepmother Father/Stepfather Brother""	1""	1""	0""	0""	0""	0""	0""	0""	1""	0""	0""
,,,,,,,,,,,
nor disagree";"Neither agree," nor disagree""	Neither agree"," nor disagree""	Agree a little""	Agree a little""	Agree a little""	"	Never""	Never""	Sometimes""	Sometimes""	Sometimes""	Never""	Never""	Never""	Never""	Never""	Never""	Never""	Don't know""	Mother/Stepmother Father/Stepfather Sister""	1""	1""	0""	1""	0""	0""	0""	0""	0""	0""	0""	"	Somewhat""	"	Somewhat true""	Not very true""	Not very true""	2 or more""	2""	2""	Often (3-4 times a week)""	Very likely""	"	Yes""	No""	Yes""	Yes""	Tampons ""	0""	0""
nor disagree";"Disagree a lot";"Disagree a lot";"Disagree a lot";"Disagree a lot";"Disagree a lot";"Neither agree," nor disagree""	"	Never""	Never""	Never""	Never""	Never""	Never""	Never""	Never""	Never""	Never""	Never""	Never""	Never""	Mother/Stepmother Father/Stepfather Brother Sister""	1""	1""	0""	1""	0""	0""	0""	0""	1""	0""	0""	"	A lot""	"	Somewhat true""	Not very true""	Not very true""	2 or more""	1""	1""	Often (3-4 times a week)""	Very likely""	"	Yes""	Yes""	Yes""	Yes""	Tampons ""	0""	0""	0""	0""	1""	0""
a boy or boys";"Rarely";"Never";"Rarely";"Rarely";"Never";"Sometimes";"Sometimes";"Sometimes";"Rarely";"Rarely";"Rarely";"Sometimes";"Sometimes";"Sometimes";"Rarely";"Rarely";"Agree a lot";"Agree a lot";"Agree a lot";"Agree a little";"Agree a lot";"Agree a lot";"Agree a little";"";"Sometimes";"Never";"Sometimes";"";"Sometimes";"Never";"Never";"Sometimes";"Never";"Never";"Sometimes";"Never";"Never…
,,,,,,,,,,,
,,,,,,,,,,,
,,,,,,,,,,,
,,,,,,,,,,,
,,,,,,,,,,,
a girl or girls";"Never";"Never";"Rarely";"Never";"Rarely";"Rarely";"Sometimes";"Sometimes";"Rarely";"Never";"Rarely";"Rarely";"Never";"Rarely";"Rarely";"Never";"Agree a lot";"Disagree a lot";"Agree a lot";"Agree a little";"Agree a lot";"Agree a lot";"Agree a lot";"";"Sometimes";"Sometimes";"Sometimes";"Sometimes";"Often";"Never";"Sometimes";"Sometimes";"Never";"Never";"Never";"Never";"Never";"Mo…
,,,,,,,,,,,
nor disagree";"Agree a little";"Agree a lot";"Agree a little";"";"Never";"Never";"Sometimes";"Never";"Sometimes";"Never";"Never";"Never";"Never";"Never";"Never";"Never";"Never";"Mother/Stepmother Father/Stepfather Brother";"1";"1";"0";"0";"0";"0";"0";"0";"1";"0";"0";"";"Somewhat";"";"Somewhat true";"Not very true";"Very true";"2 or more";"2";"0";"Often (3-4 times a week)";"Somewhat likely";"";"Ye…
,,,,,,,,,,,
,,,,,,,,,,,
,,,,,,,,,,,
by a girl or girls";"Yes," a girl or girls""	Never""	Never""	Never""	Rarely""	Never""	Sometimes""	Sometimes""	Rarely""	Rarely""	Sometimes""	Rarely""	Rarely""	Never""	Never""	Never""	Never""	Agree a lot""	Disagree a lot""	Agree a little""	Agree a little""	Agree a lot""	Agree a little""	Agree a lot""	"	Sometimes""	Sometimes""	Sometimes""	Sometimes""	Sometimes""	Never""	Never""	Sometimes""	Never""	Never""	Sometimes""	Never""	Never""	Mother/Stepmother Father/Stepfather Brother Sister""	1""	1""	0""	1""	0""	0""	0""	0""	1""	0""	0""
,,,,,,,,,,,
by a girl or girls";"Yes," a girl or girls""	Never""	Never""	Never""	Never""	Never""	Often""	Sometimes""	Sometimes""	Often""	Often""	Often""	Sometimes""	Never""	Often""	Never""	Never""	Agree a little""	Disagree a lot""	Agree a little""	Disagree a lot""	Agree a lot""	Disagree a lot""	Agree a lot""	"	Sometimes""	Never""	Sometimes""	Never""	Sometimes""	Sometimes""	Never""	Never""	Never""	Sometimes""	Never""	Never""	Never""	Mother/Stepmother Brother""	1""	0""	0""	0""	0""	0""	0""	0""	1""	0""	0""
a boy or boys";"Often";"Never";"Sometimes";"Never";"Sometimes";"Never";"Never";"Sometimes";"Sometimes";"Never";"Sometimes";"Sometimes";"Never";"Sometimes";"Never";"Never";"Agree a little";"Agree a lot";"Agree a lot";"Agree a little";"Agree a lot";"Agree a little";"Agree a lot";"";"Sometimes";"Never";"Never";"Never";"Sometimes";"Sometimes";"Never";"Never";"Never";"Sometimes";"Sometimes";"Never";"N…
a girl or girls";"Never";"Never";"Never";"Never";"Never";"Rarely";"Rarely";"Sometimes";"Rarely";"Sometimes";"Rarely";"Never";"Never";"Never";"Rarely";"Never";"Agree a lot";"Disagree a lot";"Agree a lot";"Agree a little";"Agree a lot";"Agree a little";"Agree a lot";"";"Sometimes";"Sometimes";"Never";"Never";"Sometimes";"Sometimes";"Never";"Sometimes";"Never";"Never";"Never";"Never";"Never";"Mother…
,,,,,,,,,,,
by a boy or boys";"No";"Never";"Never";"Never";"Never";"Never";"Sometimes";"Sometimes";"Often";"Never";"Rarely";"Never";"Never";"Often";"Often";"Often";"Often";"Agree a lot";"Disagree a lot";"Agree a little";"Disagree a lot";"Agree a lot";"Disagree a lot";"Agree a little";"";"Never";"Never";"Never";"Never";"Sometimes";"Sometimes";"Don't know";"Never";"Don't know";"Never";"Never";"Never";"Never";"…
,,,,,,,,,,,
,,,,,,,,,,,
,,,,,,,,,,,
by a boy or boys";"No";"Rarely";"Rarely";"Rarely";"Never";"Never";"Sometimes";"Often";"Often";"Sometimes";"Sometimes";"Sometimes";"Rarely";"Often";"Often";"Sometimes";"Often";"Agree a little";"Disagree a lot";"Agree a little";"Disagree a little";"Agree a lot";"Agree a little";"Agree a little";"";"Never";"Never";"Never";"Never";"Never";"Never";"Don't know";"Never";"Don't know";"Never";"Never";"Nev…
nor disagree";"Disagree a little";"Agree a little";"Agree a little";"Disagree a little";"";"Sometimes";"Never";"Sometimes";"Don't know";"Sometimes";"Never";"Sometimes";"Don't know";"Sometimes";"Never";"Never";"Sometimes";"Sometimes";"Other";"0";"0";"0";"0";"0";"0";"0";"0";"0";"0";"1";"Friend";"Not much";"";"Not very true";"Not very true";"Not very true";"1";"";"1";"Never (no times per week)";"Som…
,,,,,,,,,,,
nor disagree";"Disagree a little";"Agree a little";"Agree a little";"";"Disagree a little";"Neither agree," nor disagree""	"	Sometimes""	Never""	Sometimes""	Sometimes""	Sometimes""	Sometimes""	Sometimes""	Sometimes""	Sometimes""	Never""	Never""	Never""	Never""	Mother/Stepmother""	1""	0""	0""	0""	0""	0""	0""	0""	0""	0""	0""	"	Somewhat""	"	Very true""	Very true""	Somewhat true""	1""	"	1""	Never (no times per week)""	"	"	Don't know""	Yes""	Yes""	Yes""	Sanitary pads ""	0""	0""	1""	0""	0""	0""
nor disagree";"";"Never";"";"Never";"Never";"Never";"Never";"Never";"Never";"Never";"Never";"Never";"Sometimes";"Never";"Mother/Stepmother Sister Grandparents";"1";"0";"0";"1";"1";"0";"0";"0";"0";"0";"0";"";"Somewhat";"";"Very true";"Very true";"Somewhat true";"2 or more";"";"3";"Not very often (1 or 2 times a week)";"Not likely at all";"";"Yes";"No";"Yes";"Yes";"Sanitary pads ";"0";"0";"1";"0";"…
nor disagree";"Agree a little";"";"Never";"Never";"Never";"Never";"Never";"Never";"Never";"Never";"Never";"Never";"Never";"Never";"Never";"Mother/Stepmother Sister Uncle/aunt";"1";"0";"0";"1";"0";"0";"0";"0";"0";"1";"0";"";"Somewhat";"";"Somewhat true";"Somewhat true";"Somewhat true";"1";"";"1";"Never (no times per week)";"Don't know";"";"Yes";"Don't know";"Yes";"Yes";"Sanitary pads ";"0";"0";"1"…
by a boy or boys";"No";"Sometimes";"Never";"Rarely";"Never";"Never";"Rarely";"Rarely";"Sometimes";"Rarely";"Rarely";"Rarely";"Rarely";"Often";"Often";"Often";"Sometimes";"Agree a little";"Disagree a little";"Agree a little";"Agree a little";"Agree a lot";"Neither agree," nor disagree""	Neither agree"," nor disagree""	"	Never""	Never""	Sometimes""	Sometimes""	Never""	Sometimes""	Don't know""	Never""	Sometimes""	Don't know""	Never""	Sometimes""	Never""	Mother/Stepmother Uncle/aunt""	1""	0""	0""	0""	0""	0""	0""	0""	0""	1""	0""	"	Somewhat""	"	Very true""	Very true""	Somewhat true""	1""	"	1""	Never (no times per week)""	Somewhat likely""	"	Yes""	Don't know""	Yes""	Yes""	Sanitary pads ""	0""	0""	1""	0""	0""
by a boy or boys";"Yes," a boy or boys""	Rarely""	Rarely""	Rarely""	Rarely""	Never""	Rarely""	Sometimes""	Often""	Sometimes""	Sometimes""	Sometimes""	Sometimes""	Often""	Sometimes""	Often""	Often""	Agree a little""	Disagree a lot""	Disagree a little""	Disagree a little""	Agree a little""	Neither agree"," nor disagree""	Agree a little""	"	Never""	Never""	Never""	Never""	Sometimes""	Never""	Sometimes""	Never""	Never""	Never""	Never""	Sometimes""	Sometimes""	Uncle/aunt""	0""	0""	0""	0""	0""	0""	0""	0""	0""	1""	0""
by a boy or boys";"Yes," a boy or boys""	Often""	Rarely""	Often""	Sometimes""	Never""	Often""	Often""	Often""	Sometimes""	Sometimes""	Sometimes""	Often""	Often""	Often""	Often""	Often""	Agree a lot""	Disagree a little""	Agree a lot""	Neither agree"," nor disagree""	Agree a little""	Agree a lot""	Agree a lot""	"	Never""	Never""	Never""	Never""	Never""	Never""	Never""	Never""	Never""	Sometimes""	Never""	Never""	Never""	Mother/Stepmother Father/Stepfather Brother""	1""	1""	0""	0""	0""	0""	0""	0""	1""	0""	0""
,,,,,,,,,,,
,,,,,,,,,,,
by a boy or boys";"Yes," a boy or boys""	Sometimes""	Rarely""	Sometimes""	Sometimes""	Never""	Sometimes""	Sometimes""	Often""	Sometimes""	Often""	Often""	Sometimes""	Often""	Often""	Often""	Often""	Agree a lot""	Disagree a little""	Disagree a little""	Neither agree"," nor disagree""	Agree a lot""	Agree a lot""	Agree a lot""	"	Never""	Never""	Sometimes""	Sometimes""	Never""	Never""	Never""	Never""	Never""	Never""	Never""	Never""	Never""	Mother/Stepmother Father/Stepfather Sister Other""	1""	1""	0""	1""	0""	0""	0""	0""	0""	0""	1""
nor disagree";"Agree a little";"";"Sometimes";"Never";"Sometimes";"Sometimes";"Sometimes";"Sometimes";"Sometimes";"Sometimes";"Sometimes";"Never";"Never";"Never";"Never";"Mother/Stepmother Brother Sister";"1";"0";"0";"1";"0";"0";"0";"0";"1";"0";"0";"";"Somewhat";"";"Somewhat true";"Somewhat true";"Somewhat true";"2 or more";"";"3";"Never (no times per week)";"Not very likely";"";"Yes";"Don't know…
,,,,,,,,,,,
,,,,,,,,,,,
,,,,,,,,,,,
,,,,,,,,,,,
,,,,,,,,,,,
,,,,,,,,,,,
nor disagree";"Agree a little";"";"Never";"Never";"Never";"Sometimes";"Never";"Never";"Never";"Never";"Sometimes";"Never";"Never";"Never";"Never";"Father/Stepfather Brother Sister Uncle/aunt";"0";"1";"0";"1";"0";"0";"0";"0";"1";"1";"0";"";"A lot";"";"Very true";"Very true";"Very true";"2 or more";"";"2";"Never (no times per week)";"";"";"Yes";"Yes";"Yes";"Yes";"Sanitary pads ";"0";"0";"1";"0";"0"…
,,,,,,,,,,,
,,,,,,,,,,,
,,,,,,,,,,,
,,,,,,,,,,,
nor disagree";"Agree a lot";"";"Never";"Never";"Never";"Never";"Never";"Never";"Never";"Never";"Never";"Never";"Never";"Sometimes";"Never";"Mother/Stepmother Father/Stepfather Brother";"1";"1";"0";"0";"0";"0";"0";"0";"1";"0";"0";"";"Somewhat";"";"Somewhat true";"Very true";"Very true";"1";"";"1";"Never (no times per week)";"Not very likely";"";"Yes";"Don't know";"Yes";"Yes";"Sanitary pads ";"0";"…
,,,,,,,,,,,
,,,,,,,,,,,
,,,,,,,,,,,
,,,,,,,,,,,
,,,,,,,,,,,
,,,,,,,,,,,
,,,,,,,,,,,
nor disagree";"Agree a little";"Disagree a little";"Agree a little";"";"Never";"Never";"Never";"Never";"Never";"Never";"Never";"Never";"Never";"Never";"Never";"Never";"Never";"Mother/Stepmother Father/Stepfather Brother Sister";"1";"1";"0";"1";"0";"0";"0";"0";"1";"0";"0";"";"Somewhat";"";"Somewhat true";"Very true";"Somewhat true";"2 or more";"3";"";"Not very often (1 or 2 times a week)";"Not ver…
,,,,,,,,,,,
,,,,,,,,,,,
,,,,,,,,,,,
,,,,,,,,,,,
,,,,,,,,,,,
nor disagree";"Disagree a little";"";"Never";"Never";"Never";"Never";"Never";"Never";"Never";"Never";"Never";"Never";"Never";"Never";"Never";"Mother/Stepmother Father/Stepfather";"1";"1";"0";"0";"0";"0";"0";"0";"0";"0";"0";"";"A lot";"";"Very true";"Very true";"Very true";"1";"";"1";"Never (no times per week)";"Somewhat likely";"";"Yes";"Don't know";"Yes";"Yes";"Sanitary pads ";"0";"0";"1";"0";"0…
,,,,,,,,,,,
,,,,,,,,,,,
,,,,,,,,,,,
by a girl or girls";"No";"Sometimes";"Sometimes";"Sometimes";"Sometimes";"Rarely";"Sometimes";"Rarely";"Rarely";"Sometimes";"Sometimes";"Sometimes";"Rarely";"Rarely";"Rarely";"Rarely";"Rarely";"Neither agree," nor disagree""	Neither agree"," nor disagree""	Neither agree"," nor disagree""	Agree a little""	Agree a lot""	Disagree a little""	Neither agree"," nor disagree""	"	Sometimes""	Sometimes""	Sometimes""	Never""	Sometimes""	Sometimes""	Sometimes""	Sometimes""	Sometimes""	Never""	Never""	Never""	Sometimes""	Mother/Stepmother Father/Stepfather Brother Sister""	1""	1""	0""	1""	0""	0""	0""	0""	1""	0""	0""	"	Somewhat""	"	Not very true""	Somewhat true""	Somewhat true""	2 or more""	2""	2""	Often (3-4 times a week)""	Somewhat likely""	"	Yes""	Yes""	Yes""	Yes""	Tampons ""
,,,,,,,,,,,
nor disagree";"Disagree a lot";"Disagree a lot";" Agree a lot";"Agree a lot";"Disagree a lot";"Disagree a little";"";"Never";"Never";"Never";"Never";"Never";"Sometimes";"Never";"Never";"Never";"Never";"Never";"Never";"Never";"Mother/Stepmother Father/Stepfather Brother Sister";"1";"1";"0";"1";"0";"0";"0";"0";"1";"0";"0";"";"A lot";"";"Very true";"Very true";"Very true";"1";"0";"1";"Very often (ne…
nor disagree";"Neither agree," nor disagree""	"	Never""	Never""	Never""	Never""	Never""	Never""	Never""	Never""	Never""	Never""	Never""	Never""	Never""	Brother Sister""	0""	0""	0""	1""	0""	0""	0""	0""	1""	0""	0""	"	A lot""	"	Somewhat true""	Not true at all""	Very true""	1""	1""	0""	Not very often (1 or 2 times a week)""	Don't know""	"	Yes""	No""	Yes""	Yes""	Tampons ""	0""	0""	0""	0""	1""	0""
,,,,,,,,,,,
nor disagree";"Agree a lot";"Agree a lot";"Agree a lot";"";"Sometimes";"Sometimes";"Never";"Never";"Never";"Never";"Sometimes";"Never";"Never";"Never";"Never";"Never";"Never";"Mother/Stepmother Sister";"1";"0";"0";"1";"0";"0";"0";"0";"0";"0";"0";"";"A lot";"";"Not very true";"Very true";"Very true";"2 or more";"0";"2";"Very often (nearly everyday)";"Very likely";"";"Yes";"Yes";"Yes";"Yes";"Tampon…
,,,,,,,,,,,
,,,,,,,,,,,
by a boy or boys";"No";"Sometimes";"Sometimes";"Rarely";"Rarely";"Rarely";"Sometimes";"Sometimes";"Often";"Rarely";"Rarely";"Rarely";"Rarely";"Often";"Often";"Rarely";"Often";"Agree a little";"Agree a little";"Disagree a lot";"Neither agree," nor disagree""	Neither agree"," nor disagree""	Neither agree"," nor disagree""	Neither agree"," nor disagree""	"	Often""	Sometimes""	Never""	Sometimes""	Sometimes""	Sometimes""	Sometimes""	Sometimes""	Never""	Sometimes""	Never""	Never""	Sometimes""	Mother/Stepmother Father/Stepfather Brother Sister""	1""	1""	0""	1""	0""	0""	0""	0""	1""	0""	0""	"	A lot""	"	Somewhat true""	Not very true""	Somewhat true""	2 or more""	2""	2""	Often (3-4 times a week)""	Very likely""	"	Yes""	No""	Yes""	Yes""	Tampons ""	0""	0""	0""
,,,,,,,,,,,
nor disagree";"Agree a little";" Agree a lot";"Agree a lot";"Disagree a lot";"Disagree a lot";"";"Never";"Never";"Never";"Never";"Sometimes";"Sometimes";"Sometimes";"Never";"Sometimes";"Never";"Never";"Never";"Never";"Sister";"0";"0";"0";"1";"0";"0";"0";"0";"0";"0";"0";"";"A lot";"";"Not very true";"Very true";"Not very true";"2 or more";"2";"0";"Not very often (1 or 2 times a week)";"Very likely…
by a girl or girls";"Yes," a girl or girls""	Never""	Never""	Never""	Never""	Never""	Rarely""	Rarely""	Sometimes""	Rarely""	Never""	Rarely""	Rarely""	Rarely""	Never""	Rarely""	Never""	Agree a lot""	Agree a little""	Agree a lot""	Agree a lot""	Agree a lot""	Agree a little""	Agree a lot""	"	Sometimes""	Never""	Sometimes""	Never""	Never""	Never""	Never""	Never""	Never""	Never""	Never""	Never""	Never""	Mother/Stepmother Father/Stepfather Brother""	1""	1""	0""	0""	0""	0""	0""	0""	1""	0""	0""
nor disagree";"Agree a lot";"Neither agree," nor disagree""	Agree a little""	Agree a lot""	Agree a lot""	Agree a lot""	"	Never""	Never""	Never""	Never""	Never""	Never""	Never""	Never""	Never""	Never""	Never""	Never""	Never""	Mother/Stepmother Father/Stepfather Brother Sister""	1""	1""	0""	1""	0""	0""	0""	0""	1""	0""	0""	"	Somewhat""	"	Not true at all""	Not true at all""	Not very true""	2 or more""	1""	2""	Often (3-4 times a week)""	Somewhat likely""	"	Yes""	Yes""	Yes""	Yes""	Tampons ""	0""	0""
,,,,,,,,,,,
,,,,,,,,,,,
,,,,,,,,,,,
,,,,,,,,,,,
,,,,,,,,,,,
by a boy or boys";"No";"Sometimes";"Sometimes";"Sometimes";"Rarely";"Rarely";"Sometimes";"Often";"Sometimes";"Sometimes";"Sometimes";"Sometimes";"Rarely";"Rarely";"Rarely";"Never";"Rarely";"Neither agree," nor disagree""	Agree a little""	Disagree a lot""	Disagree a little""	Disagree a little""	Neither agree"," nor disagree""	Neither agree"," nor disagree""	"	Sometimes""	Sometimes""	Never""	Sometimes""	Sometimes""	Sometimes""	Never""	Never""	Never""	Sometimes""	Sometimes""	Never""	Never""	Mother/Stepmother Father/Stepfather Brother Uncle/aunt""	1""	1""	0""	0""	0""	0""	0""	0""	1""	1""	0""	"	Somewhat""	"	Very true""	Somewhat true""	Somewhat true""	2 or more""	2""	1""	Very often (nearly everyday)""	Very likely""	"	Yes""	No""	"	"	"
by a boy or boys";"Yes," a boy or boys""	Sometimes""	Sometimes""	Sometimes""	Sometimes""	Rarely""	Often""	Often""	Often""	Sometimes""	Often""	Often""	Sometimes""	Sometimes""	Sometimes""	Sometimes""	Sometimes""	Neither agree"," nor disagree""	Agree a lot""	Disagree a lot""	Neither agree"," nor disagree""	Agree a lot""	Agree a little""	Neither agree"," nor disagree""	"	Sometimes""	Never""	Never""	Never""	Never""	Never""	Sometimes""	Never""	Never""	Sometimes""	Never""	Never""	Never""	Mother/Stepmother Father/Stepfather Brother Sister""	1""	1""	0""	1""	0""	0""	0""	0""	1""	0""	0""
,,,,,,,,,,,
nor disagree";"Neither agree," nor disagree""	Disagree a little""	Agree a little""	Disagree a little""	"	Sometimes""	Never""	Never""	Never""	Sometimes""	Sometimes""	Sometimes""	Never""	Never""	Never""	Never""	Never""	Never""	Mother/Stepmother Father/Stepfather Brother Sister""	1""	1""	0""	1""	0""	0""	0""	0""	1""	0""	0""	"	Somewhat""	"	Not very true""	Not very true""	Somewhat true""	2 or more""	2""	1""	Not very often (1 or 2 times a week)""	Somewhat likely""	"	Yes""	Yes""	"	"	"	"	"	"
,,,,,,,,,,,
a girl or girls";"Sometimes";"Sometimes";"Sometimes";"Sometimes";"Rarely";"Often";"Often";"Sometimes";"Rarely";"Rarely";"Sometimes";"Sometimes";"Rarely";"Rarely";"Never";"Rarely";"Agree a lot";"Agree a lot";"Disagree a lot";"Agree a little";"Agree a little";"Disagree a little";"Neither agree," nor disagree""	"	Never""	Never""	Never""	Never""	Sometimes""	Never""	Never""	Never""	Sometimes""	Never""	Never""	Never""	Never""	Mother/Stepmother Father/Stepfather Brother Sister Uncle/aunt""	1""	1""	0""	1""	0""	0""	0""	0""	1""	1""	0""	"	Somewhat""	"	Somewhat true""	Somewhat true""	Somewhat true""	2 or more""	2""	2""	Very often (nearly everyday)""	Not very likely""	"	Yes""	Yes""	"	"	"	"	"	"	"	"	"
,,,,,,,,,,,
nor disagree";"Disagree a little";"Disagree a little";"Agree a little";"Agree a little";"Neither agree," nor disagree""	Neither agree"," nor disagree""	"	Never""	Never""	Never""	Sometimes""	Sometimes""	Sometimes""	Sometimes""	Sometimes""	Never""	Never""	Never""	Never""	Never""	Mother/Stepmother Father/Stepfather Brother Grandparents""	1""	1""	0""	0""	1""	0""	0""	0""	1""	0""	0""	"	Somewhat""	"	Not very true""	Somewhat true""	Somewhat true""	2 or more""	2""	2""	Very often (nearly everyday)""	Somewhat likely""	"	Yes""	Yes""	Yes""	Yes""	Tampons ""	0""	0""	0""	0""	1""
,,,,,,,,,,,
,,,,,,,,,,,
,,,,,,,,,,,
,,,,,,,,,,,
,,,,,,,,,,,
,,,,,,,,,,,
by a boy or boys";"No";"Never";"Never";"Never";"Never";"Never";"Rarely";"Sometimes";"Sometimes";"Rarely";"Rarely";"Rarely";"Rarely";"Never";"Never";"Never";"Never";"Agree a lot";"Disagree a little";"Agree a lot";"Disagree a lot";"Agree a lot";"Agree a lot";"Agree a little";"";"Sometimes";"Never";"Sometimes";"Never";"Sometimes";"Never";"Never";"Sometimes";"Sometimes";"Sometimes";"Never";"Never";"N…
,,,,,,,,,,,
a boy or boys";"Sometimes";"Never";"Often";"Sometimes";"Sometimes";"Rarely";"Rarely";"Sometimes";"Sometimes";"Often";"Rarely";"Rarely";"Sometimes";"Often";"Sometimes";"Rarely";"Agree a lot";"Disagree a lot";"Agree a little";" Agree a lot";"Agree a little";"Agree a lot";"Agree a little";"";"Sometimes";"Sometimes";"Often";"Never";"Sometimes";"Sometimes";"Sometimes";"Often";"Never";"Never";"Never";"…
,,,,,,,,,,,
,,,,,,,,,,,
,,,,,,,,,,,
,,,,,,,,,,,
by a girl or girls";"Yes," a girl or girls""	Never""	Never""	Never""	Never""	Never""	Often""	Often""	Sometimes""	Never""	Never""	Never""	Never""	Rarely""	Sometimes""	Sometimes""	Never""	Disagree a little""	Disagree a lot""	Agree a lot""	Disagree a little""	Agree a lot""	Agree a lot""	Agree a little""	"	Sometimes""	Sometimes""	Often""	Sometimes""	Sometimes""	Never""	Never""	Never""	Never""	Sometimes""	Never""	Never""	Never""	Mother/Stepmother Brother""	1""	0""	0""	0""	0""	0""	0""	0""	1""	0""	0""
by a girl or girls";"Yes," a girl or girls""	Sometimes""	Never""	Sometimes""	Rarely""	Never""	Sometimes""	Rarely""	Sometimes""	Sometimes""	Sometimes""	Often""	Often""	Sometimes""	Rarely""	Never""	Never""	Agree a lot""	Agree a little""	Agree a lot""	Agree a lot""	Agree a lot""	Agree a lot""	Agree a lot""	"	Sometimes""	Never""	Never""	Never""	Sometimes""	Never""	Never""	Never""	Never""	Never""	Never""	Never""	Never""	Mother/Stepmother Father/Stepfather Brother Sister""	1""	1""	0""	1""	0""	0""	0""	0""	1""	0""	0""
,,,,,,,,,,,
,,,,,,,,,,,
,,,,,,,,,,,
,,,,,,,,,,,
,,,,,,,,,,,
,,,,,,,,,,,
,,,,,,,,,,,
,,,,,,,,,,,
,,,,,,,,,,,
,,,,,,,,,,,
,,,,,,,,,,,
,,,,,,,,,,,
a girl or girls";"Never";"Never";"Never";"Sometimes";"Never";"Rarely";"Never";"Sometimes";"Rarely";"Never";"Rarely";"Rarely";"Never";"Never";"Never";"Rarely";"Agree a lot";"Disagree a lot";"Agree a little";"Disagree a lot";"Agree a lot";"Agree a lot";"Agree a lot";"";"Sometimes";"Never";"Sometimes";"Never";"Sometimes";"Never";"Never";"Sometimes";"Never";"Never";"Never";"Never";"Never";"Mother/Ste…
,,,,,,,,,,,
,,,,,,,,,,,
by both boys and girls";"Yes," both boys and girls""	Never""	Never""	Rarely""	Never""	Never""	Rarely""	Rarely""	Sometimes""	Rarely""	Sometimes""	Sometimes""	Sometimes""	Rarely""	Rarely""	Never""	Never""	Agree a little""	Agree a little""	Agree a lot""	Disagree a little""	Agree a lot""	Agree a lot""	Agree a lot""	"	Sometimes""	Never""	Never""	Never""	Sometimes""	Never""	Never""	Sometimes""	Never""	Never""	Sometimes""	Never""	Never""	Mother/Stepmother Father/Stepfather Brother Sister Grandparents""	1""	1""	0""	1""	1""	0""	0""	0""	1""	0""	0""
,,,,,,,,,,,
,,,,,,,,,,,
,,,,,,,,,,,
,,,,,,,,,,,
,,,,,,,,,,,
by a girl or girls";"Yes," a girl or girls""	Never""	Sometimes""	Sometimes""	Sometimes""	Never""	Often""	Often""	Often""	Often""	Sometimes""	Sometimes""	Sometimes""	Often""	Often""	Rarely""	Never""	Agree a lot""	Disagree a lot""	Agree a lot""	Disagree a little""	Agree a lot""	Agree a lot""	Disagree a lot""	"	Never""	Never""	Never""	Never""	Sometimes""	Never""	Never""	Never""	Never""	Never""	Never""	Never""	Never""	Mother/Stepmother Father/Stepfather Sister""	1""	1""	0""	1""	0""	0""	0""	0""	0""	0""	0""
,,,,,,,,,,,
,,,,,,,,,,,
by a boy or boys";"Yes," a boy or boys""	Often""	Never""	Often""	Sometimes""	Rarely""	Often""	Often""	Sometimes""	Sometimes""	Often""	Often""	Often""	Often""	Sometimes""	Sometimes""	Often""	Agree a lot""	Disagree a little""	Disagree a little""	Agree a little""	Agree a lot""	Disagree a little""	Disagree a little""	"	Sometimes""	Sometimes""	Sometimes""	Never""	Often""	Sometimes""	Sometimes""	Never""	Sometimes""	Sometimes""	Never""	Never""	Never""	Brother Sister""	0""	0""	0""	1""	0""	0""	0""	0""	1""	0""	0""
,,,,,,,,,,,
,,,,,,,,,,,
by a girl or girls";"Yes," a girl or girls""	Never""	Never""	Never""	Never""	Never""	Sometimes""	Sometimes""	Often""	Sometimes""	Often""	Sometimes""	Sometimes""	Sometimes""	Sometimes""	Sometimes""	Sometimes""	Agree a lot""	Disagree a lot""	Agree a little""	Agree a little""	Agree a lot""	Disagree a little""	Agree a lot""	"	Sometimes""	Sometimes""	Sometimes""	Sometimes""	Sometimes""	Never""	Never""	Sometimes""	Never""	Never""	Never""	Never""	Sometimes""	Mother/Stepmother Father/Stepfather Brother Sister Grandparents""	1""	1""	0""	1""	1""	0""	0""	0""	1""	0""	0""
,,,,,,,,,,,
,,,,,,,,,,,
a boy or boys";"Never";"Never";"Sometimes";"Never";"Never";"Sometimes";"Sometimes";"Sometimes";"Rarely";"Never";"Rarely";"Rarely";"Never";"Rarely";"Never";"Never";"Agree a lot";"Agree a lot";"Agree a lot";" Agree a lot";"Agree a lot";"Agree a lot";"Agree a lot";"";"Sometimes";"Never";"Never";"Sometimes";"Sometimes";"Never";"Never";"Never";"Never";"Never";"Never";"Never";"Never";"Mother/Stepmother…
,,,,,,,,,,,
,,,,,,,,,,,
,,,,,,,,,,,
,,,,,,,,,,,
,,,,,,,,,,,
by a boy or boys";"No";"Never";"Never";"Often";"Never";"Sometimes";"Sometimes";"Sometimes";"Sometimes";"Sometimes";"Never";"Never";"Never";"Never";"Sometimes";"Never";"Never";"Agree a lot";"Disagree a little";"Agree a lot";"Disagree a lot";"Agree a lot";"Agree a lot";"Agree a little";"";"Sometimes";"Sometimes";"Often";"Never";"Often";"Never";"Never";"Never";"Never";"Never";"Never";"Never";"Someti…
,,,,,,,,,,,
,,,,,,,,,,,
,,,,,,,,,,,
,,,,,,,,,,,
,,,,,,,,,,,
,,,,,,,,,,,
,,,,,,,,,,,
,,,,,,,,,,,
a boy or boys";"Never";"Never";"Sometimes";"Never";"Never";"Sometimes";"Rarely";"Never";"Sometimes";"Sometimes";"Rarely";"Rarely";"Often";"Rarely";"Never";"Rarely";"Agree a little";"Agree a little";"Disagree a little";"Disagree a lot";"Agree a lot";"Agree a lot";"Agree a little";"";"Never";"Never";"Often";"Never";"Often";"Never";"Never";"Never";"Never";"Never";"Never";"Never";"Never";"Mother/Step…
by a boy or boys";"No";"Often";"Rarely";"Sometimes";"Rarely";"Rarely";"Sometimes";"Sometimes";"Rarely";"Sometimes";"Never";"Sometimes";"Sometimes";"Sometimes";"Rarely";"Rarely";"Rarely";"Agree a little";"Agree a lot";"Disagree a lot";"Disagree a little";"Agree a lot";"Agree a little";"Agree a lot";"";"Never";"Sometimes";"Sometimes";"Sometimes";"Sometimes";"Sometimes";"Sometimes";"Sometimes";"Some…
,,,,,,,,,,,
nor disagree";"";"Never";"Never";"Never";"Sometimes";"Sometimes";"Never";"Never";"Never";"Never";"Never";"Never";"Never";"Never";"Mother/Stepmother Brother Sister";"1";"0";"0";"1";"0";"0";"0";"0";"1";"0";"0";"";"Somewhat";"";"Very true";"Not very true";"Very true";"2 or more";"3";"0";"Often (3-4 times a week)";"Very likely";"";"Yes";"Yes";"";"";"";"";"";"";"";"";"";"";"";"";"";"";"";"";"";"";"Yes…
nor disagree";"";"Sometimes";"Sometimes";"Never";"Never";"Never";"Never";"Never";"Never";"Never";"Sometimes";"Never";"Never";"Never";"Mother/Stepmother Father/Stepfather Brother Sister";"1";"1";"0";"1";"0";"0";"0";"0";"1";"0";"0";"";"A lot";"";"Very true";"Very true";"Very true";"1";"1";"0";"Not very often (1 or 2 times a week)";"Very likely";"";"Yes";"Yes";"";"";"";"";"";"";"";"";"";"";"";"";"";…
by a boy or boys";"Yes," a girl or girls""	Sometimes""	Sometimes""	Sometimes""	Sometimes""	Sometimes""	Often""	Often""	Sometimes""	Often""	Often""	Sometimes""	Sometimes""	Never""	Never""	Never""	Never""	Agree a little""	Agree a lot""	Agree a lot""	Agree a little""	Agree a lot""	Disagree a lot""	Neither agree"," nor disagree""	"	Never""	Never""	Never""	Never""	Never""	Never""	Never""	Don't know""	Never""	Never""	Never""	Never""	Never""	Mother/Stepmother Father/Stepfather Brother Sister""	1""	1""	0""	1""	0""	0""	0""	0""	1""	0""	0""
by a boy or boys";"No";"Often";"Often";"Often";"Often";"Often";"Often";"Often";"Often";"Sometimes";"Often";"Often";"Sometimes";"Never";"Never";"Rarely";"Rarely";"Agree a little";"Disagree a lot";"Disagree a lot";"Disagree a lot";"Disagree a lot";"Disagree a lot";"Disagree a lot";"";"Sometimes";"Sometimes";"Sometimes";"Sometimes";"Sometimes";"Never";"Never";"Never";"Never";"Never";"Sometimes";"Nev…
nor disagree";"Agree a lot";"Agree a little";"Neither agree," nor disagree""	Neither agree"," nor disagree""	Neither agree"," nor disagree""	"	Sometimes""	Sometimes""	Sometimes""	Sometimes""	Never""	Sometimes""	Never""	Never""	Never""	Never""	Never""	Never""	Never""	Mother/Stepmother Father/Stepfather Brother Sister""	1""	1""	0""	1""	0""	0""	0""	0""	1""	0""	0""	"	Somewhat""	"	Somewhat true""	Somewhat true""	Somewhat true""	2 or more""	3""	0""	Often (3-4 times a week)""	Very likely""	"	Yes""	Yes""	"	"	"	"	"	"	"
by a girl or girls";"Yes," a girl or girls""	Sometimes""	Sometimes""	Sometimes""	Sometimes""	Never""	Sometimes""	Sometimes""	Rarely""	Sometimes""	Sometimes""	Sometimes""	Sometimes""	Rarely""	Rarely""	Rarely""	Rarely""	Neither agree"," nor disagree""	Agree a little""	Disagree a little""	Disagree a little""	Agree a little""	Neither agree"," nor disagree""	Neither agree"," nor disagree""	"	Never""	Never""	Sometimes""	Sometimes""	Sometimes""	Never""	Sometimes""	Never""	Never""	Never""	Never""	Never""	Never""	Mother/Stepmother Father/Stepfather""	1""	1""	0""	0""	0""	0""	0""	0""	0""	0""	0""
by a boy or boys";"No";"Sometimes";"Sometimes";"Sometimes";"Sometimes";"Rarely";"Sometimes";"Sometimes";"Often";"Often";"Sometimes";"Often";"Often";"Sometimes";"Rarely";"Rarely";"Often";"Agree a lot";"Agree a lot";"Disagree a lot";" Agree a lot";"Agree a lot";"Disagree a lot";"Agree a lot";"";"Sometimes";"Sometimes";"Never";"Never";"Sometimes";"Never";"Never";"Never";"Never";"Sometimes";"Never";"…
by a boy or boys";"Yes," a girl or girls""	Sometimes""	Sometimes""	Sometimes""	Rarely""	Sometimes""	Often""	Often""	Often""	Sometimes""	Often""	Rarely""	Sometimes""	Rarely""	Sometimes""	Sometimes""	Often""	Agree a little""	Agree a lot""	Disagree a lot""	Agree a lot""	Agree a lot""	Disagree a lot""	Agree a lot""	"	Never""	Never""	Never""	Never""	Sometimes""	Never""	Never""	Never""	Never""	Never""	Never""	Never""	Never""	Mother/Stepmother Father/Stepfather Brother""	1""	1""	0""	0""	0""	0""	0""	0""	1""	0""	0""
by a boy or boys";"No";"Never";"Rarely";"Rarely";"Sometimes";"Refuse";"Often";"Often";"Often";"Often";"Refuse";"Often";"Often";"Never";"Never";"Never";"Never";"Agree a lot";"Disagree a lot";"Disagree a lot";" Agree a lot";"Agree a lot";"Agree a lot";"Agree a lot";"";"Sometimes";"Sometimes";"Never";"Never";"Sometimes";"Sometimes";"Never";"Sometimes";"Never";"Sometimes";"Never";"Never";"Never";"Mot…
by a boy or boys";"No";"Never";"Rarely";"Rarely";"Rarely";"Never";"Sometimes";"Sometimes";"Often";"Often";"Sometimes";"Often";"Often";"Often";"Sometimes";"Sometimes";"Sometimes";"Neither agree," nor disagree""	Disagree a lot""	Disagree a lot""	Agree a lot""	Agree a lot""	Agree a lot""	Agree a lot""	"	Never""	Sometimes""	Sometimes""	Sometimes""	Sometimes""	Sometimes""	Never""	Sometimes""	Never""	Sometimes""	Never""	Never""	Never""	Mother/Stepmother Father/Stepfather Sister""	1""	1""	0""	1""	0""	0""	0""	0""	0""	0""	0""	"	Not much""	"	Somewhat true""	Somewhat true""	Very true""	2 or more""	0""	2""	Often (3-4 times a week)""	Somewhat likely""	"	Yes""	Refuse to answer ""	Yes""	Yes""	Tampons ""
by a boy or boys";"No";"Often";"Often";"Often";"Often";"Rarely";"Often";"Often";"Often";"Sometimes";"Sometimes";"Often";"Often";"Rarely";"Never";"Rarely";"Sometimes";"Refuse to answer";"Disagree a lot";"Disagree a lot";" Agree a lot";"Agree a lot";"Disagree a lot";"Disagree a lot";"";"Never";"Sometimes";"Never";"Never";"Never";"Never";"Never";"Never";"Never";"Never";"Never";"Never";"Never";"Mothe…
by a boy or boys";"No";"Never";"Never";"Never";"Rarely";"Rarely";"Often";"Often";"Sometimes";"Never";"Often";"Never";"Never";"Never";"Never";"Never";"Never";"Agree a lot";"Agree a lot";"Agree a lot";" Agree a lot";"Agree a lot";"Disagree a lot";"Agree a lot";"";"Sometimes";"Sometimes";"Never";"Never";"Sometimes";"Never";"Sometimes";"Never";"Never";"Never";"Never";"Sometimes";"Never";"Mother/Stepm…
by a boy or boys";"No";"Sometimes";"Sometimes";"Sometimes";"Sometimes";"Never";"Often";"Often";"Often";"Often";"Sometimes";"Often";"Often";"Sometimes";"Sometimes";"Rarely";"Often";"Agree a lot";"Disagree a lot";"Disagree a lot";" Agree a lot";"Agree a lot";"Agree a lot";"Agree a lot";"";"Never";"Never";"Never";"Never";"Never";"Sometimes";"Never";"Never";"Never";"Never";"Never";"Never";"Never";"Si…
by a boy or boys";"No";"Sometimes";"Sometimes";"Sometimes";"Rarely";"Sometimes";"Often";"Often";"Sometimes";"Refuse";"Never";"Sometimes";"Never";"Never";"Never";"Never";"Never";"Refuse to answer";"Disagree a lot";"Disagree a lot";"Disagree a lot";"Agree a lot";"Agree a lot";"Disagree a lot";"";"Never";"Never";"Sometimes";"Never";"Never";"Sometimes";"Never";"Sometimes";"Never";"Never";"Never";"Nev…
by a boy or boys";"No";"Sometimes";"Sometimes";"Sometimes";"Sometimes";"Sometimes";"Sometimes";"Sometimes";"Sometimes";"Rarely";"Rarely";"Sometimes";"Sometimes";"Rarely";"Never";"Rarely";"Never";"Agree a lot";"Agree a little";"Disagree a lot";" Agree a lot";"Disagree a lot";"Disagree a lot";"Agree a little";"";"Never";"Never";"Never";"Never";"Never";"Sometimes";"Never";"Sometimes";"Never";"Never"…
by a boy or boys";"No";"Never";"Never";"Rarely";"Never";"Never";"Sometimes";"Sometimes";"Rarely";"Rarely";"Rarely";"Often";"Never";"Never";"Never";"Rarely";"Never";"Agree a lot";"Agree a lot";"Disagree a lot";"Disagree a lot";"Agree a lot";"Disagree a lot";"Agree a lot";"";"Never";"Never";"Never";"Never";"Sometimes";"Sometimes";"Sometimes";"Never";"Never";"Never";"Never";"Never";"Never";"Mother/S…
by a girl or girls";"Yes," a girl or girls""	Sometimes""	Sometimes""	Sometimes""	Sometimes""	Sometimes""	Sometimes""	Sometimes""	Sometimes""	Rarely""	Rarely""	Rarely""	Sometimes""	Rarely""	Rarely""	Rarely""	Rarely""	Agree a little""	Agree a little""	Neither agree"," nor disagree""	Agree a little""	Neither agree"," nor disagree""	Neither agree"," nor disagree""	Agree a little""	"	Never""	Sometimes""	Sometimes""	Sometimes""	Sometimes""	Sometimes""	Never""	Sometimes""	Sometimes""	Sometimes""	Don't know""	Never""	Never""	Mother/Stepmother Father/Stepfather Sister""	1""	1""	0""	1""	0""	0""	0""	0""	0""	0""	0""
by a boy or boys";"No";"Sometimes";"Sometimes";"Sometimes";"Sometimes";"Sometimes";"Never";"Never";"Never";"Never";"Never";"Sometimes";"Often";"Never";"Never";"Rarely";"Sometimes";"Agree a lot";"Agree a little";"Disagree a lot";"Agree a little";"Agree a little";"Neither agree," nor disagree""	Agree a lot""	"	Never""	Never""	Sometimes""	Sometimes""	Never""	Sometimes""	Sometimes""	Never""	Sometimes""	Never""	Never""	Never""	Never""	Mother/Stepmother Father/Stepfather Brother Sister""	1""	1""	0""	1""	0""	0""	0""	0""	1""	0""	0""	"	A lot""	"	Somewhat true""	Very true""	Somewhat true""	1""	0""	1""	Very often (nearly everyday)""	Very likely""	"	Yes""	Yes""	Yes""	Yes""	Tampons ""	0""	0""	0""	0""	1""
by a boy or boys";"No";"Rarely";"Rarely";"Rarely";"Rarely";"Rarely";"Sometimes";"Sometimes";"Sometimes";"Rarely";"Rarely";"Rarely";"Rarely";"Rarely";"Rarely";"Never";"Rarely";"Agree a little";"Agree a little";"Neither agree," nor disagree""	Agree a little""	Agree a little""	Neither agree"," nor disagree""	Neither agree"," nor disagree""	"	Sometimes""	Never""	Sometimes""	Sometimes""	Never""	Sometimes""	Sometimes""	Never""	Sometimes""	Never""	Never""	Never""	Sometimes""	Mother/Stepmother Father/Stepfather Brother Sister""	1""	1""	0""	1""	0""	0""	0""	0""	1""	0""	0""	"	Somewhat""	"	Somewhat true""	Somewhat true""	Somewhat true""	2 or more""	2""	2""	Very often (nearly everyday)""	Somewhat likely""	"	Yes""	Yes""	Yes""	Yes""	Sanitary pads Tampons ""	0""	0""
by a boy or boys";"No";"Sometimes";"Sometimes";"Sometimes";"Sometimes";"Rarely";"Often";"Often";"Often";"Sometimes";"Sometimes";"Often";"Never";"Often";"Often";"Often";"Often";"Agree a little";"Disagree a lot";"Disagree a lot";" Agree a lot";"Agree a little";"Disagree a lot";"Agree a lot";"";"Never";"Sometimes";"Sometimes";"Sometimes";"Sometimes";"Never";"Never";"Never";"Never";"Never";"Never";"N…
by a boy or boys";"No";"Sometimes";"Sometimes";"Sometimes";"Sometimes";"Never";"Never";"Never";"Sometimes";"Sometimes";"Often";"Often";"Often";"Often";"Never";"Rarely";"Often";"Disagree a lot";"Disagree a lot";"Disagree a lot";"Agree a little";"Agree a lot";"Disagree a lot";"Disagree a lot";"";"Never";"Sometimes";"Sometimes";"Sometimes";"Never";"Never";"Never";"Never";"Never";"Never";"Never";"Nev…
by a girl or girls";"Yes," a girl or girls""	Sometimes""	Sometimes""	Sometimes""	Sometimes""	Sometimes""	Sometimes""	Sometimes""	Sometimes""	Often""	Often""	Often""	Often""	Rarely""	Rarely""	Rarely""	Rarely""	Agree a lot""	Agree a lot""	Neither agree"," nor disagree""	Agree a lot""	Agree a lot""	Neither agree"," nor disagree""	Neither agree"," nor disagree""	"	Sometimes""	Sometimes""	Sometimes""	Sometimes""	Never""	Never""	Never""	Never""	Sometimes""	Never""	Never""	Never""	Never""	Mother/Stepmother Father/Stepfather Brother Sister""	1""	1""	0""	1""	0""	0""	0""	0""	1""	0""	0""
by a boy or boys";"No";"Never";"Never";"Never";"Never";"Never";"Often";"Often";"Often";"Sometimes";"Never";"Often";"Often";"Sometimes";"Never";"Never";"Sometimes";"Neither agree," nor disagree""	Disagree a lot""	Disagree a lot""	Disagree a lot""	Disagree a lot""	Disagree a lot""	Disagree a lot""	"	Never""	Sometimes""	Never""	Never""	Sometimes""	Sometimes""	Sometimes""	Sometimes""	Sometimes""	Sometimes""	Never""	Never""	Never""	Mother/Stepmother Sister""	1""	0""	0""	1""	0""	0""	0""	0""	0""	0""	0""	"	A lot""	"	Very true""	Very true""	Somewhat true""	0""	"	"	Refuse to answer""	Very likely""	"	Yes""	Yes""	Yes""	Yes""	Tampons ""
by a boy or boys";"No";"Never";"Never";"Never";"Never";"Never";"Never";"Never";"Often";"Sometimes";"Never";"Often";"Never";"Never";"Never";"Never";"Often";"Neither agree," nor disagree""	Agree a lot""	Disagree a lot""	Agree a lot""	Agree a lot""	Agree a lot""	Agree a lot""	"	Never""	Sometimes""	Sometimes""	Sometimes""	Sometimes""	Sometimes""	Never""	Sometimes""	Never""	Never""	Never""	Never""	Never""	Mother/Stepmother Father/Stepfather Brother""	1""	1""	0""	0""	0""	0""	0""	0""	1""	0""	0""	"	Not at all""	"	Not true at all""	Not true at all""	Somewhat true""	2 or more""	0""	3""	Often (3-4 times a week)""	Somewhat likely""	"	Yes""	Don't know""	Yes""	Yes""	Tampons ""
by a boy or boys";"Yes," a girl or girls""	Sometimes""	Sometimes""	Sometimes""	Sometimes""	Rarely""	Sometimes""	Sometimes""	Rarely""	Rarely""	Rarely""	Rarely""	Rarely""	Rarely""	Rarely""	Rarely""	Sometimes""	Agree a little""	Neither agree"," nor disagree""	Agree a little""	Agree a little""	Neither agree"," nor disagree""	Neither agree"," nor disagree""	Agree a little""	"	Sometimes""	Sometimes""	Never""	Never""	Sometimes""	Sometimes""	Never""	Never""	Never""	Sometimes""	Never""	Never""	Never""	Mother/Stepmother Father/Stepfather Brother Sister""	1""	1""	0""	1""	0""	0""	0""	0""	1""	0""	0""
by a boy or boys";"No";"Sometimes";"Sometimes";"Sometimes";"Sometimes";"Never";"Sometimes";"Rarely";"Often";"Never";"Sometimes";"Often";"Never";"Never";"Never";"Never";"Never";"Agree a little";"Agree a little";"Disagree a lot";" Agree a lot";"Agree a lot";"Disagree a lot";"Disagree a lot";"";"Never";"Sometimes";"Don't know";"Never";"Sometimes";"Never";"Never";"Never";"Never";"Sometimes";"Never";"…
by a boy or boys";"Yes," a girl or girls""	Sometimes""	Sometimes""	Sometimes""	Sometimes""	Rarely""	Sometimes""	Sometimes""	Sometimes""	Rarely""	Rarely""	Rarely""	Rarely""	Rarely""	Never""	Never""	Never""	Agree a lot""	Agree a little""	Neither agree"," nor disagree""	Disagree a little""	Disagree a little""	Disagree a little""	Disagree a lot""	"	Never""	Sometimes""	Sometimes""	Never""	Never""	Sometimes""	Sometimes""	Sometimes""	Sometimes""	Never""	Never""	Never""	Never""	Mother/Stepmother Father/Stepfather Brother Sister""	1""	1""	0""	1""	0""	0""	0""	0""	1""	0""	0""
by a boy or boys";"No";"Rarely";"Rarely";"Rarely";"Rarely";"Rarely";"Rarely";"Rarely";"Sometimes";"Rarely";"Rarely";"Rarely";"Sometimes";"Rarely";"Rarely";"Rarely";"Rarely";"Neither agree," nor disagree""	Agree a little""	Neither agree"," nor disagree""	Agree a little""	Agree a little""	Agree a little""	Neither agree"," nor disagree""	"	Sometimes""	Sometimes""	Never""	Sometimes""	Sometimes""	Sometimes""	Never""	Never""	Never""	Never""	Never""	Never""	Never""	Mother/Stepmother Father/Stepfather Sister""	1""	1""	0""	1""	0""	0""	0""	0""	0""	0""	0""	"	Not much""	"	Somewhat true""	Somewhat true""	Not very true""	2 or more""	2""	1""	Often (3-4 times a week)""	Not very likely""	"	Yes""	Don't know""	Yes""	Yes""	Tampons ""
nor disagree";"Agree a little";"Agree a little";" Agree a lot";"Agree a little";"Neither agree," nor disagree""	Agree a little""	"	Never""	Sometimes""	Never""	Never""	Sometimes""	Sometimes""	Never""	Never""	Never""	Never""	Never""	Never""	Never""	Mother/Stepmother Father/Stepfather Sister Grandparents""	1""	1""	0""	1""	1""	0""	0""	0""	0""	0""	0""	"	Somewhat""	"	Somewhat true""	Somewhat true""	Not very true""	1""	1""	0""	Often (3-4 times a week)""	Not very likely""	"	Yes""	Yes""	"	"	"	"	"	"	"	"
by a boy or boys";"No";"Often";"Often";"Often";"Often";"Rarely";"Never";"Never";"Sometimes";"Sometimes";"Often";"Often";"Often";"Never";"Never";"Never";"Sometimes";"Agree a little";"Agree a little";"Agree a little";"Disagree a lot";"Agree a lot";"Agree a lot";"Disagree a lot";"";"Never";"Never";"Never";"Never";"Sometimes";"Sometimes";"Never";"Never";"Never";"Never";"Never";"Never";"Never";"Mother…
by a boy or boys";"No";"Sometimes";"Rarely";"Rarely";"Rarely";"Rarely";"Sometimes";"Sometimes";"Rarely";"Rarely";"Rarely";"Sometimes";"Sometimes";"Sometimes";"Sometimes";"Rarely";"Sometimes";"Agree a little";"Neither agree," nor disagree""	Agree a lot""	Agree a little""	Agree a little""	Neither agree"," nor disagree""	Neither agree"," nor disagree""	"	Sometimes""	Never""	Never""	Never""	Sometimes""	Sometimes""	Never""	Never""	Never""	Never""	Never""	Never""	Never""	Mother/Stepmother Father/Stepfather Brother Sister Other""	1""	1""	0""	1""	0""	0""	0""	0""	1""	0""	1""	Cousins""	Somewhat""	"	Not very true""	Not very true""	Not very true""	2 or more""	1""	2""	Often (3-4 times a week)""	Very likely""	"	Yes""	Don't know""	Yes""	Yes""	Sanitary pads Tampons ""	0""
a girl or girls";"Sometimes";"Sometimes";"Rarely";"Rarely";"Rarely";"Sometimes";"Rarely";"Sometimes";"Sometimes";"Sometimes";"Sometimes";"Sometimes";"Rarely";"Rarely";"Sometimes";"Rarely";"Neither agree," nor disagree""	Neither agree"," nor disagree""	Disagree a little""	Neither agree"," nor disagree""	Agree a little""	Neither agree"," nor disagree""	Neither agree"," nor disagree""	"	Sometimes""	Never""	Sometimes""	Sometimes""	Sometimes""	Never""	Never""	Never""	Never""	Never""	Never""	Never""	Never""	Mother/Stepmother Father/Stepfather Brother Sister Grandparents""	1""	1""	0""	1""	1""	0""	0""	0""	1""	0""	0""	"	Somewhat""	"	Not very true""	Not very true""	Somewhat true""	2 or more""	3""	1""	Often (3-4 times a week)""	Somewhat likely""	"	Yes""	Yes""	"	"	"
,,,,,,,,,,,
nor disagree";"Disagree a lot";"Disagree a lot";"Agree a lot";"Disagree a lot";"Agree a lot";"";"Never";"Never";"Never";"Never";"Sometimes";"Sometimes";"Sometimes";"Never";"Never";"Never";"Never";"Never";"Never";"Mother/Stepmother Father/Stepfather Brother Sister";"1";"1";"0";"1";"0";"0";"0";"0";"1";"0";"0";"";"A lot";"";"Very true";"Very true";"Somewhat true";"2 or more";"2";"0";"Very often (nea…
by a boy or boys";"Yes," a girl or girls""	Rarely""	Rarely""	Rarely""	Rarely""	Never""	Sometimes""	Sometimes""	Sometimes""	Sometimes""	Rarely""	Rarely""	Sometimes""	Rarely""	Never""	Rarely""	Never""	Agree a lot""	Neither agree"," nor disagree""	Agree a little""	Agree a little""	Agree a lot""	Neither agree"," nor disagree""	Agree a little""	"	Never""	Sometimes""	Never""	Refuse to answer""	Don't know""	Never""	Refuse to answer""	Don't know""	Never""	Never""	Never""	Never""	Never""	Mother/Stepmother Father/Stepfather Brother Uncle/aunt""	1""	1""	0""	0""	0""	0""	0""	0""	1""	1""	0""
a girl or girls";"Rarely";"Rarely";"Rarely";"Rarely";"Never";"Sometimes";"Sometimes";"Rarely";"Rarely";"Sometimes";"Sometimes";"Rarely";"Never";"Never";"Never";"Never";"Agree a little";"Agree a little";"Neither agree," nor disagree""	Agree a little""	Neither agree"," nor disagree""	Agree a little""	Neither agree"," nor disagree""	"	Never""	Sometimes""	Never""	Sometimes""	Sometimes""	Never""	Never""	Never""	Never""	Never""	Never""	Never""	Never""	Mother/Stepmother Father/Stepfather Brother Sister""	1""	1""	0""	1""	0""	0""	0""	0""	1""	0""	0""	"	Somewhat""	"	Somewhat true""	Somewhat true""	Somewhat true""	2 or more""	2""	2""	Often (3-4 times a week)""	Very likely""	"	Yes""	Yes""	"	"	"	"	"
by a boy or boys";"No";"Never";"Never";"Never";"Never";"Often";"Rarely";"Rarely";"Sometimes";"Never";"Never";"Sometimes";"Never";"Rarely";"Rarely";"Never";"Rarely";"Disagree a lot";"Agree a lot";"Disagree a lot";" Agree a lot";"Disagree a lot";"Neither agree," nor disagree""	Neither agree"," nor disagree""	"	Never""	Never""	Sometimes""	Sometimes""	Sometimes""	Sometimes""	Never""	Never""	Never""	Sometimes""	Never""	Never""	Never""	Mother/Stepmother Brother Sister""	1""	0""	0""	1""	0""	0""	0""	0""	1""	0""	0""	"	Not much""	"	Somewhat true""	Very true""	Not very true""	2 or more""	1""	3""	Often (3-4 times a week)""	Don't know""	"	Yes""	Yes""	Yes""	Yes""	Tampons ""	0""	0""	0""	0""	1""
nor disagree";"Agree a lot";"Disagree a lot";" Agree a lot";"Agree a lot";"Neither agree," nor disagree""	Disagree a little""	"	Never""	Sometimes""	Never""	Never""	Sometimes""	Never""	Never""	Never""	Never""	Never""	Never""	Never""	Never""	Mother/Stepmother Father/Stepfather Brother Sister""	1""	1""	0""	1""	0""	0""	0""	0""	1""	0""	0""	"	A lot""	"	Very true""	Somewhat true""	Not very true""	2 or more""	0""	4""	Very often (nearly everyday)""	Don't know""	"	Yes""	Yes""	Yes""	Yes""	Tampons ""	0""	0""	0""	0""	1""
,,,,,,,,,,,
nor disagree";"Agree a lot";"Agree a lot";"Disagree a little";"";"Never";"Never";"Never";"Never";"Never";"Never";"Never";"Never";"Never";"Never";"Never";"Never";"Never";"Mother/Stepmother Father/Stepfather Brother Sister";"1";"1";"0";"1";"0";"0";"0";"0";"1";"0";"0";"";"A lot";"";"Somewhat true";"Very true";"Very true";"2 or more";"4";"0";"Very often (nearly everyday)";"Very likely";"";"Yes";"Yes"…
nor disagree";"Agree a lot";"Disagree a lot";"Disagree a lot";"Agree a lot";"Neither agree," nor disagree""	Neither agree"," nor disagree""	"	Never""	Never""	Never""	Never""	Never""	Never""	Never""	Never""	Never""	Never""	Never""	Never""	Sometimes""	Mother/Stepmother Father/Stepfather Sister Grandparents""	1""	1""	0""	1""	1""	0""	0""	0""	0""	0""	0""	"	A lot""	"	Very true""	Very true""	Very true""	1""	0""	1""	Very often (nearly everyday)""	Not very likely""	"	Yes""	Yes""	Yes""	Yes""	Sanitary pads Tampons ""	0""	0""	1""	0""	1""
a girl or girls";"Rarely";"Rarely";"Rarely";"Rarely";"Never";"Never";"Never";"Sometimes";"Often";"Never";"Sometimes";"Rarely";"Never";"Never";"Never";"Never";"Agree a lot";"Agree a lot";"Disagree a lot";" Agree a lot";"Agree a lot";"Disagree a lot";"Neither agree," nor disagree""	"	Never""	Sometimes""	Sometimes""	Sometimes""	Sometimes""	Never""	Never""	Never""	Never""	Never""	Never""	Never""	Never""	Mother/Stepmother Father/Stepfather Brother Sister""	1""	1""	0""	1""	0""	0""	0""	0""	1""	0""	0""	"	Not much""	"	Not very true""	Somewhat true""	Not very true""	2 or more""	3""	0""	Very often (nearly everyday)""	Very likely""	"	Yes""	Yes""	"	"	"	"	"	"	"	"	"
a girl or girls";"Never";"Never";"Rarely";"Never";"Never";"Never";"Rarely";"Sometimes";"Never";"Sometimes";"Rarely";"Sometimes";"Never";"Never";"Rarely";"Rarely";"Agree a lot";"Agree a lot";"Disagree a lot";" Agree a lot";"Agree a lot";"Disagree a lot";"Agree a lot";"";"Never";"Never";"Never";"Never";"Never";"Sometimes";"Never";"Never";"Never";"Never";"Never";"Never";"Never";"Mother/Stepmother Fa…
by a boy or boys";"No";"Sometimes";"Sometimes";"Sometimes";"Sometimes";"Rarely";"Sometimes";"Sometimes";"Sometimes";"Sometimes";"Rarely";"Sometimes";"Sometimes";"Often";"Often";"Often";"Often";"Agree a little";"Agree a little";"Disagree a lot";" Agree a lot";"Agree a lot";"Agree a lot";"Neither agree," nor disagree""	"	Never""	Sometimes""	Never""	Never""	Never""	Sometimes""	Never""	Sometimes""	Never""	Never""	Sometimes""	Sometimes""	Never""	Mother/Stepmother Father/Stepfather""	1""	1""	0""	0""	0""	0""	0""	0""	0""	0""	0""	"	Somewhat""	"	Very true""	Very true""	Very true""	2 or more""	0""	2""	Very often (nearly everyday)""	Very likely""	"	Yes""	Yes""	Yes""	Yes""	Tampons ""	0""	0""	0""	0""	1""	0""
,,,,,,,,,,,
by both boys and girls";"Yes," a girl or girls""	Sometimes""	Sometimes""	Sometimes""	Sometimes""	Never""	Never""	Rarely""	Often""	Never""	Never""	Often""	Sometimes""	Never""	Never""	Never""	Never""	Agree a little""	Agree a lot""	Disagree a lot""	Disagree a lot""	Disagree a lot""	Disagree a lot""	Agree a lot""	"	Never""	Never""	Never""	Sometimes""	Sometimes""	Sometimes""	Sometimes""	Sometimes""	Never""	Sometimes""	Never""	Never""	Never""	Mother/Stepmother Father/Stepfather Brother""	1""	1""	0""	0""	0""	0""	0""	0""	1""	0""	0""
a girl or girls";"Sometimes";"Sometimes";"Sometimes";"Sometimes";"Rarely";"Sometimes";"Sometimes";"Sometimes";"Never";"Often";"Sometimes";"Often";"Never";"Never";"Rarely";"Never";"Agree a lot";"Disagree a lot";"Disagree a lot";"Neither agree," nor disagree""	Disagree a lot""	Disagree a lot""	Disagree a little""	"	Never""	Never""	Never""	Never""	Never""	Never""	Never""	Never""	Never""	Never""	Never""	Never""	Never""	Mother/Stepmother Father/Stepfather Brother Sister""	1""	1""	0""	1""	0""	0""	0""	0""	1""	0""	0""	"	A lot""	"	Somewhat true""	Very true""	Very true""	2 or more""	2""	0""	Often (3-4 times a week)""	Don't know""	"	Yes""	Yes""	"	"	"	"	"	"
by a boy or boys";"No";"Never";"Rarely";"Rarely";"Rarely";"Rarely";"Sometimes";"Sometimes";"Often";"Sometimes";"Never";"Often";"Often";"Never";"Rarely";"Never";"Rarely";"Agree a lot";"Agree a lot";"Disagree a lot";" Agree a lot";"Agree a little";"Agree a lot";"Neither agree," nor disagree""	"	Never""	Never""	Never""	Never""	Never""	Sometimes""	Sometimes""	Sometimes""	Sometimes""	Sometimes""	Never""	Sometimes""	Sometimes""	Mother/Stepmother""	1""	0""	0""	0""	0""	0""	0""	0""	0""	0""	0""	"	A lot""	"	Very true""	Not true at all""	Somewhat true""	2 or more""	0""	2""	Very often (nearly everyday)""	Somewhat likely""	"	Yes""	Don't know""	Yes""	Yes""	Tampons ""	0""	0""	0""	0""	1""	0""
by a boy or boys";"No";"Rarely";"Rarely";"Rarely";"Rarely";"Never";"Often";"Often";"Often";"Often";"Often";"Often";"Often";"Never";"Never";"Never";"Sometimes";"Agree a little";"Disagree a lot";"Disagree a lot";"Agree a little";"Agree a lot";"Disagree a lot";"Disagree a lot";"";"Sometimes";"Sometimes";"Never";"Never";"Never";"Sometimes";"Never";"Never";"Never";"Sometimes";"Never";"Never";"Never";"…
by a boy or boys";"No";"Sometimes";"Sometimes";"Sometimes";"Sometimes";"Rarely";"Sometimes";"Sometimes";"Often";"Never";"Sometimes";"Often";"Often";"Never";"Sometimes";"Rarely";"Sometimes";"Agree a lot";"Disagree a lot";"Disagree a lot";"Disagree a lot";"Agree a lot";"Disagree a lot";"Disagree a lot";"";"Never";"Sometimes";"Never";"Never";"Never";"Sometimes";"Never";"Never";"Never";"Don't know";"…
by a boy or boys";"No";"Sometimes";"Sometimes";"Sometimes";"Sometimes";"Sometimes";"Often";"Often";"Often";"Often";"Sometimes";"Sometimes";"Sometimes";"Never";"Never";"Sometimes";"Sometimes";"Agree a lot";"Agree a lot";"Disagree a lot";" Agree a lot";"Neither agree," nor disagree""	Disagree a lot""	Neither agree"," nor disagree""	"	Sometimes""	Never""	Sometimes""	Sometimes""	Sometimes""	Sometimes""	Never""	Sometimes""	Never""	Sometimes""	Never""	Sometimes""	Never""	Sister""	0""	0""	0""	1""	0""	0""	0""	0""	0""	0""	0""	"	A lot""	"	Not very true""	Very true""	Very true""	1""	0""	1""	Very often (nearly everyday)""	Very likely""	"	Yes""	Refuse to answer ""	Yes""	Yes""	Tampons ""	0""	0""	0""	0""
by a boy or boys";"No";"Refuse";"Refuse";"Refuse";"Refuse";"Refuse";"Rarely";"Rarely";"Rarely";"Sometimes";"Often";"Often";"Never";"Never";"Never";"Never";"Never";"Agree a lot";"Neither agree," nor disagree""	Disagree a lot""	Disagree a lot""	Disagree a lot""	Disagree a lot""	Neither agree"," nor disagree""	"	Never""	Never""	Never""	Never""	Sometimes""	Never""	Never""	Never""	Never""	Sometimes""	Never""	Sometimes""	Sometimes""	Sister""	0""	0""	0""	1""	0""	0""	0""	0""	0""	0""	0""	"	A lot""	"	Very true""	Not very true""	Somewhat true""	2 or more""	0""	2""	Very often (nearly everyday)""	Very likely""	"	Yes""	Yes""	Yes""	Yes""	Tampons ""	0""
by a boy or boys";"No";"Sometimes";"Sometimes";"Sometimes";"Rarely";"Sometimes";"Often";"Often";"Sometimes";"Never";"Often";"Never";"Often";"Often";"Often";"Often";"Often";"Agree a lot";"Disagree a lot";"Disagree a lot";" Agree a lot";"Agree a lot";"Disagree a lot";"Agree a lot";"";"Never";"Never";"Sometimes";"Sometimes";"Sometimes";"Sometimes";"Never";"Never";"Never";"Never";"Never";"Never";"Nev…
nor disagree";"Neither agree," nor disagree""	"	Never""	Never""	Never""	Never""	Never""	Sometimes""	Never""	Never""	Never""	Never""	Never""	Sometimes""	Never""	Mother/Stepmother Brother""	1""	0""	0""	0""	0""	0""	0""	0""	1""	0""	0""	"	A lot""	"	Very true""	Not true at all""	Not very true""	2 or more""	0""	2""	Very often (nearly everyday)""	Very likely""	"	Yes""	Yes""	Yes""	Yes""	Tampons ""	0""	0""	0""	0""	1""	0""
by a boy or boys";"No";"Don't know";"Don't know";"Don't know";"Don't know";"Don't know";"Often";"Often";"Sometimes";"Often";"Often";"Often";"Often";"Never";"Never";"Never";"Never";"Neither agree," nor disagree""	Agree a lot""	Agree a lot""	Agree a lot""	Agree a lot""	Disagree a lot""	Agree a lot""	"	Never""	Sometimes""	Never""	Never""	Sometimes""	Sometimes""	Never""	Sometimes""	Never""	Never""	Never""	Never""	Never""	Mother/Stepmother Father/Stepfather Brother Sister""	1""	1""	0""	1""	0""	0""	0""	0""	1""	0""	0""	"	A lot""	"	Very true""	Very true""	Very true""	1""	0""	1""	Very often (nearly everyday)""	Very likely""	"	Yes""	Yes""	Yes""	Yes""	Tampons ""
by a boy or boys";"No";"Rarely";"Rarely";"Rarely";"Rarely";"Rarely";"Never";"Rarely";"Sometimes";"Often";"Often";"Often";"Never";"Never";"Never";"Never";"Never";"Agree a little";"Disagree a lot";"Disagree a lot";"Disagree a lot";"Agree a lot";"Disagree a lot";"Neither agree," nor disagree""	"	Sometimes""	Sometimes""	Sometimes""	Sometimes""	Sometimes""	Sometimes""	Never""	Never""	Sometimes""	Sometimes""	Never""	Sometimes""	Sometimes""	Sister Grandparents""	0""	0""	0""	1""	1""	0""	0""	0""	0""	0""	0""	"	A lot""	"	Somewhat true""	Not true at all""	Somewhat true""	2 or more""	0""	3""	Often (3-4 times a week)""	Not likely at all""	"	Yes""	Yes""	Yes""	Yes""	Tampons ""	0""	0""	0""	0""	1""	0""
,,,,,,,,,,,
by a boy or boys";"No";"Sometimes";"Sometimes";"Sometimes";"Sometimes";"Rarely";"Often";"Often";"Often";"Sometimes";"Sometimes";"Sometimes";"Sometimes";"Never";"Sometimes";"Never";"Sometimes";"Agree a lot";"Disagree a lot";"Disagree a lot";"Neither agree," nor disagree""	Agree a lot""	Disagree a lot""	Disagree a lot""	"	Never""	Never""	Sometimes""	Sometimes""	Never""	Never""	Never""	Never""	Never""	Never""	Never""	Never""	Never""	Mother/Stepmother Father/Stepfather Brother""	1""	1""	0""	0""	0""	0""	0""	0""	1""	0""	0""	"	A lot""	"	Somewhat true""	Somewhat true""	Somewhat true""	2 or more""	2""	0""	Very often (nearly everyday)""	Very likely""	"	Yes""	Yes""	"	"	"	"	"	"
nor disagree";"Agree a lot";"Disagree a lot";" Agree a lot";"Agree a lot";"Disagree a lot";"Agree a lot";"";"Never";"Sometimes";"Never";"Never";"Never";"Often";"Never";"Sometimes";"Never";"Sometimes";"Never";"Never";"Never";"Mother/Stepmother Father/Stepfather Brother Sister";"1";"1";"0";"1";"0";"0";"0";"0";"1";"0";"0";"";"Not much";"";"Somewhat true";"Somewhat true";"Very true";"2 or more";"0";"…
a girl or girls";"Rarely";"Rarely";"Rarely";"Rarely";"Rarely";"Sometimes";"Sometimes";"Rarely";"Sometimes";"Sometimes";"Sometimes";"Sometimes";"Rarely";"Never";"Never";"Never";"Neither agree," nor disagree""	Agree a little""	Neither agree"," nor disagree""	Agree a little""	Agree a little""	Neither agree"," nor disagree""	Disagree a lot""	"	Never""	Never""	Never""	Never""	Sometimes""	Often""	Never""	Sometimes""	Sometimes""	Never""	Never""	Never""	Never""	Mother/Stepmother Father/Stepfather Sister Grandparents""	1""	1""	0""	1""	1""	0""	0""	0""	0""	0""	0""	"	Somewhat""	"	Somewhat true""	Somewhat true""	Somewhat true""	1""	1""	0""	Often (3-4 times a week)""	Somewhat likely""	"	Yes""	Yes""	"	"	"
a girl or girls";"Sometimes";"Sometimes";"Rarely";"Rarely";"Rarely";"Sometimes";"Sometimes";"Sometimes";"Rarely";"Sometimes";"Sometimes";"Rarely";"Sometimes";"Rarely";"Never";"Never";"Agree a little";"Neither agree," nor disagree""	Agree a little""	Neither agree"," nor disagree""	Neither agree"," nor disagree""	Disagree a little""	Neither agree"," nor disagree""	"	Sometimes""	Never""	Sometimes""	Never""	Never""	Never""	Sometimes""	Never""	Never""	Never""	Never""	Don't know""	refuse to answer""	Mother/Stepmother Father/Stepfather Brother Sister""	1""	1""	0""	1""	0""	0""	0""	0""	1""	0""	0""	"	Somewhat""	"	Not very true""	Not very true""	Somewhat true""	2 or more""	2""	1""	Often (3-4 times a week)""	Somewhat likely""	"	Yes""	Yes""	"	"	"	"
by a boy or boys";"No";"Sometimes";"Sometimes";"Sometimes";"Sometimes";"Never";"Often";"Often";"Often";"Sometimes";"Rarely";"Often";"Often";"Never";"Never";"Never";"Sometimes";"Agree a lot";"Agree a lot";"Disagree a lot";" Agree a lot";"Agree a lot";"Disagree a lot";"Neither agree," nor disagree""	"	Often""	Often""	Sometimes""	Sometimes""	Sometimes""	Sometimes""	Never""	Never""	Never""	Never""	Never""	Sometimes""	Sometimes""	Mother/Stepmother Father/Stepfather Brother""	1""	1""	0""	0""	0""	0""	0""	0""	1""	0""	0""	"	A lot""	"	Very true""	Very true""	Very true""	2 or more""	1""	1""	Very often (nearly everyday)""	Don't know""	"	Yes""	Yes""	Yes""	Yes""	Tampons ""	0""	0""	0""	0""	1""	0""
by a boy or boys";"No";"Rarely";"Rarely";"Rarely";"Rarely";"Rarely";"Often";"Often";"Often";"Sometimes";"Sometimes";"Sometimes";"Often";"Never";"Never";"Rarely";"Sometimes";"Disagree a lot";"Agree a little";"Disagree a lot";"Disagree a lot";"Agree a lot";"Disagree a lot";"Neither agree," nor disagree""	"	Never""	Sometimes""	Never""	Never""	Never""	Sometimes""	Never""	Never""	Never""	Never""	Never""	Sometimes""	Sometimes""	Sister""	0""	0""	0""	1""	0""	0""	0""	0""	0""	0""	0""	"	A lot""	"	Very true""	Very true""	Not very true""	2 or more""	0""	2""	Very often (nearly everyday)""	Not very likely""	"	Yes""	Yes""	Yes""	Yes""	Tampons ""	0""	0""	0""	0""	1""	0""
by a boy or boys";"No";"Often";"Sometimes";"Sometimes";"Rarely";"Rarely";"Often";"Often";"Often";"Sometimes";"Often";"Often";"Sometimes";"Never";"Never";"Never";"Never";"Agree a lot";"Disagree a lot";"Disagree a lot";"Agree a little";"Agree a lot";"Disagree a lot";"Neither agree," nor disagree""	"	Never""	Sometimes""	Never""	Never""	Never""	Sometimes""	Never""	Sometimes""	Never""	Sometimes""	Never""	Sometimes""	Never""	Mother/Stepmother Father/Stepfather Brother""	1""	1""	0""	0""	0""	0""	0""	0""	1""	0""	0""	"	Not much""	"	Very true""	Very true""	Somewhat true""	2 or more""	0""	3""	Very often (nearly everyday)""	Somewhat likely""	"	Yes""	Yes""	Yes""	Yes""	Tampons ""	0""	0""	0""	0""	1""	0""
a girl or girls";"Sometimes";"Sometimes";"Sometimes";"Sometimes";"Never";"Sometimes";"Sometimes";"Sometimes";"Sometimes";"Sometimes";"Sometimes";"Sometimes";"Sometimes";"Rarely";"Rarely";"Never";"Neither agree," nor disagree""	Disagree a lot""	Disagree a lot""	Disagree a lot""	Disagree a lot""	Disagree a lot""	Agree a lot""	"	Never""	Never""	Never""	Never""	Sometimes""	Never""	Never""	Never""	Never""	Never""	Never""	Never""	Never""	Mother/Stepmother Father/Stepfather Brother Other""	1""	1""	0""	0""	0""	0""	0""	0""	1""	0""	1""	Cousin""	A lot""	"	Very true""	Very true""	Very true""	2 or more""	4""	0""	Very often (nearly everyday)""	Not very likely""	"	Yes""	Yes""	"	"	"
a girl or girls";"Sometimes";"Sometimes";"Sometimes";"Sometimes";"Rarely";"Sometimes";"Sometimes";"Sometimes";"Often";"Often";"Often";"Sometimes";"Never";"Never";"Never";"Never";"Disagree a lot";"Disagree a lot";"Agree a lot";"Agree a little";"Agree a lot";"Disagree a lot";"Neither agree," nor disagree""	"	Never""	Never""	Never""	Never""	Sometimes""	Sometimes""	Sometimes""	Sometimes""	Never""	Never""	Never""	Never""	Never""	Mother/Stepmother Father/Stepfather Brother Sister""	1""	1""	0""	1""	0""	0""	0""	0""	1""	0""	0""	"	A lot""	"	Very true""	Somewhat true""	Somewhat true""	2 or more""	3""	0""	Very often (nearly everyday)""	Not likely at all""	"	Yes""	Yes""	"	"	"	"	"	"	"	"	"
a girl or girls";"Sometimes";"Sometimes";"Sometimes";"Sometimes";"Rarely";"Rarely";"Never";"Sometimes";"Rarely";"Never";"Sometimes";"Sometimes";"Never";"Never";"Rarely";"Rarely";"Agree a lot";"Agree a lot";"Disagree a lot";" Agree a lot";"Agree a lot";"Agree a lot";"Agree a lot";"";"Never";"Sometimes";"Never";"Never";"Sometimes";"Sometimes";"Never";"Sometimes";"Sometimes";"Never";"Never";"Never";…
a girl or girls";"Sometimes";"Sometimes";"Sometimes";"Sometimes";"Rarely";"Rarely";"Rarely";"Rarely";"Sometimes";"Rarely";"Sometimes";"Sometimes";"Rarely";"Rarely";"Rarely";"Rarely";"Agree a little";"Neither agree," nor disagree""	Agree a little""	Agree a little""	Agree a little""	Neither agree"," nor disagree""	Agree a little""	"	Sometimes""	Never""	Never""	Never""	Sometimes""	Sometimes""	Sometimes""	Sometimes""	Sometimes""	Never""	Never""	Never""	Never""	Mother/Stepmother Father/Stepfather Brother Sister""	1""	1""	0""	1""	0""	0""	0""	0""	1""	0""	0""	"	Somewhat""	"	Somewhat true""	Not very true""	Not true at all""	2 or more""	1""	1""	Often (3-4 times a week)""	Not very likely""	"	Yes""	Yes""	"	"	"	"
by a girl or girls";"No";"Never";"Never";"Often";"Sometimes";"Never";"Sometimes";"Sometimes";"Sometimes";"Sometimes";"Never";"Sometimes";"Often";"Often";"Often";"Often";"Often";"Disagree a lot";"Disagree a lot";"Disagree a lot";" Agree a lot";"Agree a lot";"Agree a lot";"Disagree a lot";"";"Sometimes";"Never";"Sometimes";"Never";"Sometimes";"Never";"Sometimes";"Never";"Sometimes";"Sometimes";"Nev…
by a girl or girls";"No";"Sometimes";"Never";"Sometimes";"Sometimes";"Never";"Sometimes";"Sometimes";"Sometimes";"Sometimes";"Often";"Often";"Often";"Often";"Often";"Often";"Never";"Disagree a lot";"Disagree a lot";"Disagree a lot";" Agree a lot";"Agree a lot";"Agree a lot";"Agree a lot";"";"Never";"Never";"Never";"Sometimes";"Sometimes";"Never";"Sometimes";"Never";"Sometimes";"Sometimes";"Someti…
by a girl or girls";"No";"Often";"Never";"Often";"Sometimes";"Sometimes";"Often";"Sometimes";"Sometimes";"Sometimes";"Sometimes";"Sometimes";"Sometimes";"Often";"Often";"Often";"Often";"Disagree a lot";"Disagree a lot";"Agree a lot";" Agree a lot";"Agree a lot";"Disagree a lot";"Agree a lot";"";"Never";"Never";"Never";"Never";"Never";"Never";"Never";"Sometimes";"Never";"Never";"Never";"Never";"Ne…
by a girl or girls";"No";"Never";"Never";"Never";"Never";"Never";"Often";"Often";"Often";"Never";"Never";"Never";"Sometimes";"Often";"Often";"Often";"Sometimes";"Agree a lot";"Agree a lot";"Agree a lot";" Agree a lot";"Agree a lot";"Agree a lot";"Agree a lot";"";"Never";"Never";"Sometimes";"Sometimes";"Sometimes";"Never";"Never";"Never";"Never";"Never";"Never";"Never";"Never";"Mother/Stepmother F…
,,,,,,,,,,,
,,,,,,,,,,,
by a boy or boys";"No";"Sometimes";"Sometimes";"Sometimes";"Sometimes";"Rarely";"Often";"Often";"Often";"Rarely";"Often";"Often";"Never";"Never";"Never";"Never";"Never";"Agree a little";"Disagree a lot";"Disagree a lot";"Disagree a lot";"Disagree a lot";"Disagree a lot";"Agree a lot";"";"Never";"Sometimes";"Never";"Never";"Sometimes";"Often";"Never";"Sometimes";"Never";"Never";"Never";"Never";"Ne…
by a boy or boys";"Yes," a girl or girls""	Never""	Never""	Never""	Rarely""	Never""	Never""	Never""	Often""	Sometimes""	Rarely""	Often""	Often""	Never""	Never""	Never""	Never""	Agree a lot""	Agree a lot""	Disagree a lot""	Agree a lot""	Agree a lot""	Agree a lot""	Neither agree"," nor disagree""	"	Never""	Sometimes""	Sometimes""	Sometimes""	Often""	Often""	Sometimes""	Often""	Sometimes""	Sometimes""	Never""	Never""	Never""	Grandparents Other""	0""	0""	0""	0""	1""	0""	0""	0""	0""	0""	1""
by a boy or boys";"Yes," a girl or girls""	Sometimes""	Sometimes""	Rarely""	Rarely""	Rarely""	Rarely""	Rarely""	Rarely""	Rarely""	Rarely""	Sometimes""	Sometimes""	Rarely""	Rarely""	Rarely""	Rarely""	Agree a little""	Neither agree"," nor disagree""	Agree a little""	Agree a lot""	Neither agree"," nor disagree""	Neither agree"," nor disagree""	Neither agree"," nor disagree""	"	Sometimes""	Sometimes""	Never""	Never""	Never""	Never""	Sometimes""	Never""	Never""	Never""	Never""	Never""	Never""	Mother/Stepmother Father/Stepfather Brother Sister Grandparents""	1""	1""	0""	1""	1""	0""	0""	0""	1""	0""	0""
a girl or girls";"Sometimes";"Rarely";"Rarely";"Rarely";"Rarely";"Sometimes";"Sometimes";"Sometimes";"Rarely";"Sometimes";"Sometimes";"Rarely";"Rarely";"Rarely";"Rarely";"Rarely";"Neither agree," nor disagree""	Neither agree"," nor disagree""	Agree a little""	Neither agree"," nor disagree""	Neither agree"," nor disagree""	Neither agree"," nor disagree""	Disagree a lot""	"	Sometimes""	Sometimes""	Never""	Never""	Never""	Often""	Sometimes""	Sometimes""	Never""	Never""	Never""	Never""	Never""	Mother/Stepmother Father/Stepfather Brother Sister""	1""	1""	0""	1""	0""	0""	0""	0""	1""	0""	0""	"	Somewhat""	"	Somewhat true""	Somewhat true""	Not very true""	2 or more""	1""	1""	Not very often (1 or 2 times a week)""	Not very likely""	"	Yes""	Yes""	"	"	"
a girl or girls";"Sometimes";"Sometimes";"Sometimes";"Sometimes";"Rarely";"Sometimes";"Sometimes";"Sometimes";"Never";"Never";"Never";"Sometimes";"Never";"Never";"Never";"Never";"Neither agree," nor disagree""	Agree a lot""	Disagree a lot""	Agree a lot""	Agree a lot""	Neither agree"," nor disagree""	Agree a lot""	"	Never""	Sometimes""	Sometimes""	Sometimes""	Sometimes""	Often""	Sometimes""	Sometimes""	Never""	Sometimes""	Sometimes""	Never""	Never""	Mother/Stepmother Father/Stepfather Brother Sister Grandparents""	1""	1""	0""	1""	1""	0""	0""	0""	1""	0""	0""	"	A lot""	"	Very true""	Somewhat true""	Somewhat true""	1""	1""	0""	Not very often (1 or 2 times a week)""	Not very likely""	"	Yes""	Yes""	"	"	"
nor disagree";"Disagree a lot";"";"Never";"Never";"Sometimes";"Sometimes";"Sometimes";"Never";"Never";"Never";"Never";"Never";"Never";"Never";"Never";"Mother/Stepmother Father/Stepfather";"1";"1";"0";"0";"0";"0";"0";"0";"0";"0";"0";"";"A lot";"";"Somewhat true";"Very true";"Somewhat true";"2 or more";"2";"0";"Very often (nearly everyday)";"Very likely";"";"Yes";"Yes";"";"";"";"";"";"";"";"";"";""…
by a boy or boys";"No";"Often";"Often";"Often";"Often";"Often";"Often";"Often";"Often";"Sometimes";"Never";"Sometimes";"Often";"Sometimes";"Sometimes";"Sometimes";"Sometimes";"Neither agree," nor disagree""	Disagree a lot""	Disagree a lot""	Disagree a lot""	Agree a lot""	Disagree a lot""	Agree a lot""	"	Never""	Sometimes""	Sometimes""	Sometimes""	Sometimes""	Often""	Never""	Never""	Never""	Never""	Sometimes""	Sometimes""	Sometimes""	Mother/Stepmother Father/Stepfather""	1""	1""	0""	0""	0""	0""	0""	0""	0""	0""	0""	"	A lot""	"	Very true""	Very true""	Very true""	2 or more""	1""	1""	Very often (nearly everyday)""	Very likely""	"	Yes""	Yes""	Yes""	Yes""	Tampons ""
by a boy or boys";"Yes," a girl or girls""	Sometimes""	Sometimes""	Sometimes""	Sometimes""	Never""	Often""	Often""	Often""	Often""	Sometimes""	Often""	Often""	Never""	Never""	Never""	Never""	Disagree a lot""	Disagree a lot""	Disagree a lot""	Disagree a lot""	Agree a lot""	Disagree a lot""	Disagree a lot""	"	Sometimes""	Sometimes""	Sometimes""	Sometimes""	Often""	Sometimes""	Never""	Sometimes""	Never""	Sometimes""	Never""	Sometimes""	Sometimes""	Mother/Stepmother Father/Stepfather Brother Grandparents""	1""	1""	0""	0""	1""	0""	0""	0""	1""	0""	0""
by both boys and girls";"No";"Often";"Often";"Often";"Often";"Never";"Sometimes";"Sometimes";"Sometimes";"Often";"Never";"Often";"Never";"Never";"Sometimes";"Sometimes";"Often";"Disagree a lot";"Agree a lot";"Disagree a lot";" Agree a lot";"Agree a lot";"Disagree a lot";"Disagree a lot";"";"Never";"Never";"Never";"Never";"Never";"Never";"Never";"Never";"Never";"Never";"Never";"Never";"Never";"Mot…
nor disagree";"Agree a lot";"Disagree a lot";"Agree a little";"";"Never";"Sometimes";"Sometimes";"Sometimes";"Sometimes";"Often";"Don't know";"Sometimes";"Don't know";"Sometimes";"Never";"Never";"Never";"Mother/Stepmother Father/Stepfather Brother";"1";"1";"0";"0";"0";"0";"0";"0";"1";"0";"0";"";"A lot";"";"Very true";"Very true";"Very true";"2 or more";"0";"2";"Very often (nearly everyday)";"Very…
nor disagree";"Disagree a lot";"Neither agree," nor disagree""	Agree a lot""	Agree a lot""	Disagree a lot""	"	Never""	Never""	Never""	Never""	Sometimes""	Sometimes""	Never""	Sometimes""	Never""	Never""	Never""	Never""	Never""	Mother/Stepmother Father/Stepfather Sister Uncle/aunt""	1""	1""	0""	1""	0""	0""	0""	0""	0""	1""	0""	"	Not at all""	"	Very true""	Not true at all""	Somewhat true""	2 or more""	3""	0""	Very often (nearly everyday)""	Very likely""	"	Yes""	Yes""	"	"	"	"	"	"
by a boy or boys";"Yes," a boy or boys""	Never""	Never""	Never""	Never""	Never""	Often""	Often""	Often""	Never""	Often""	Often""	Often""	Never""	Never""	Never""	Never""	Agree a lot""	Disagree a lot""	Disagree a lot""	Agree a lot""	Agree a lot""	Disagree a lot""	Agree a lot""	"	Never""	Sometimes""	Sometimes""	Sometimes""	Sometimes""	Never""	Sometimes""	Sometimes""	Sometimes""	Never""	Never""	Never""	Never""	Mother/Stepmother Father/Stepfather Brother Grandparents""	1""	1""	0""	0""	1""	0""	0""	0""	1""	0""	0""
,,,,,,,,,,,
nor disagree";"Disagree a lot";"Disagree a lot";" Agree a lot";"Agree a lot";"Disagree a lot";"Agree a lot";"";"Never";"Sometimes";"Sometimes";"Sometimes";"Sometimes";"Often";"Never";"Never";"Never";"Sometimes";"Never";"Never";"Never";"Mother/Stepmother Father/Stepfather Sister";"1";"1";"0";"1";"0";"0";"0";"0";"0";"0";"0";"";"A lot";"";"Very true";"Very true";"Very true";"2 or more";"0";"4";"Very…
nor disagree";"Disagree a lot";"Disagree a lot";"Disagree a lot";"Disagree a lot";"Disagree a lot";"Agree a lot";"";"Never";"Sometimes";"Sometimes";"Sometimes";"Sometimes";"Never";"Never";"Never";"Never";"Never";"Never";"Never";"Never";"Mother/Stepmother Father/Stepfather";"1";"1";"0";"0";"0";"0";"0";"0";"0";"0";"0";"";"Not at all";"";"Not true at all";"Somewhat true";"Very true";"2 or more";"6";…
by a boy or boys";"No";"Never";"Never";"Never";"Rarely";"Rarely";"Never";"Never";"Often";"Often";"Often";"Sometimes";"Rarely";"Never";"Never";"Never";"Never";"Agree a lot";"Agree a lot";"Disagree a lot";" Agree a lot";"Agree a little";"Disagree a lot";"Agree a little";"";"Never";"Sometimes";"Sometimes";"Sometimes";"Sometimes";"Sometimes";"Never";"Never";"Never";"Never";"Never";"Never";"Never";"Mo…
by a boy or boys";"Yes," a girl or girls""	Sometimes""	Sometimes""	Sometimes""	Sometimes""	Sometimes""	Rarely""	Rarely""	Rarely""	Sometimes""	Sometimes""	Sometimes""	Sometimes""	Sometimes""	Sometimes""	Rarely""	Rarely""	Agree a little""	Neither agree"," nor disagree""	Agree a little""	Agree a little""	Agree a little""	Agree a little""	Disagree a little""	"	Never""	Sometimes""	Sometimes""	Sometimes""	Sometimes""	Sometimes""	Sometimes""	Never""	Sometimes""	Never""	Never""	Never""	Never""	Mother/Stepmother Father/Stepfather Brother Sister""	1""	1""	0""	1""	0""	0""	0""	0""	1""	0""	0""
by a boy or boys";"No";"Sometimes";"Sometimes";"Sometimes";"Often";"Never";"Often";"Often";"Often";"Never";"Often";"Often";"Rarely";"Often";"Often";"Rarely";"Rarely";"Neither agree," nor disagree""	Agree a lot""	Disagree a lot""	Agree a lot""	Agree a lot""	Agree a lot""	Disagree a lot""	"	Never""	Sometimes""	Sometimes""	Sometimes""	Sometimes""	Sometimes""	Never""	Never""	Never""	Sometimes""	Never""	Never""	Never""	Mother/Stepmother Father/Stepfather""	1""	1""	0""	0""	0""	0""	0""	0""	0""	0""	0""	"	A lot""	"	Very true""	Very true""	Somewhat true""	2 or more""	0""	3""	Very often (nearly everyday)""	Don't know""	"	Yes""	Yes""	Yes""	Yes""	Tampons ""
both boys and girls";"Often";"Often";"Often";"Often";"Never";"Never";"Rarely";"Sometimes";"Often";"Never";"Sometimes";"Sometimes";"Never";"Never";"Never";"Sometimes";"Agree a little";"Disagree a lot";"Disagree a lot";" Agree a lot";"Disagree a lot";"Agree a lot";"Disagree a lot";"";"Never";"Sometimes";"Never";"Never";"Never";"Sometimes";"Sometimes";"Sometimes";"Sometimes";"Never";"Never";"Never";…
,,,,,,,,,,,
by a boy or boys";"No";"Never";"Never";"Never";"Never";"Never";"Sometimes";"Sometimes";"Often";"Rarely";"Often";"Sometimes";"Sometimes";"Never";"Rarely";"Rarely";"Rarely";"Disagree a lot";"Agree a lot";"Disagree a lot";" Agree a lot";"Agree a lot";"Agree a lot";"Agree a lot";"";"Never";"Never";"Never";"Never";"Never";"Never";"Never";"Never";"Never";"Never";"Never";"Never";"Never";"Mother/Stepmoth…
by a boy or boys";"Yes," a girl or girls""	Sometimes""	Sometimes""	Rarely""	Rarely""	Rarely""	Sometimes""	Sometimes""	Sometimes""	Sometimes""	Sometimes""	Sometimes""	Rarely""	Rarely""	Rarely""	Rarely""	Rarely""	Neither agree"," nor disagree""	Agree a little""	Disagree a little""	Agree a little""	Neither agree"," nor disagree""	Agree a little""	Agree a little""	"	Sometimes""	Sometimes""	Sometimes""	Sometimes""	Sometimes""	Often""	Sometimes""	Sometimes""	Sometimes""	Never""	Never""	Never""	Never""	Mother/Stepmother Father/Stepfather Sister""	1""	1""	0""	1""	0""	0""	0""	0""	0""	0""	0""
by a boy or boys";"Don’t know";"Sometimes";"Sometimes";"Sometimes";"Sometimes";"Never";"Often";"Often";"Often";"Often";"Often";"Often";"Often";"Often";"Often";"Rarely";"Sometimes";"Agree a lot";"Agree a lot";"Disagree a lot";" Agree a lot";"Agree a lot";"Agree a lot";"Agree a lot";"";"Never";"Sometimes";"Often";"Often";"Often";"Never";"Never";"Never";"Never";"Never";"Never";"Never";"Never";"Mothe…
by a boy or boys";"No";"Sometimes";"Sometimes";"Sometimes";"Sometimes";"Never";"Sometimes";"Sometimes";"Sometimes";"Often";"Often";"Often";"Sometimes";"Rarely";"Rarely";"Rarely";"Sometimes";"Neither agree," nor disagree""	Agree a lot""	Disagree a lot""	Agree a lot""	Agree a lot""	Agree a lot""	Neither agree"," nor disagree""	"	Never""	Sometimes""	Sometimes""	Sometimes""	Sometimes""	Sometimes""	Never""	Sometimes""	Sometimes""	Never""	Never""	Never""	Never""	Mother/Stepmother Sister Grandparents""	1""	0""	0""	1""	1""	0""	0""	0""	0""	0""	0""	"	A lot""	"	Very true""	Very true""	Very true""	2 or more""	2""	2""	Very often (nearly everyday)""	Somewhat likely""	"	Yes""	Don't know""	Yes""	Yes""	Sanitary pads Tampons ""
by a boy or boys";"No";"Sometimes";"Sometimes";"Sometimes";"Sometimes";"Often";"Often";"Often";"Often";"Often";"Often";"Often";"Often";"Often";"Often";"Sometimes";"Often";"Agree a lot";"Disagree a lot";"Disagree a lot";"Agree a little";"Agree a lot";"Disagree a lot";"Agree a lot";"";"Never";"Never";"Never";"Never";"Sometimes";"Sometimes";"Never";"Never";"Never";"Never";"Never";"Sometimes";"Someti…
a girl or girls";"Never";"Never";"Never";"Never";"Never";"Sometimes";"Sometimes";"Sometimes";"Often";"Often";"Sometimes";"Sometimes";"Never";"Never";"Never";"Never";"Agree a little";"Disagree a lot";"Disagree a lot";" Agree a lot";"Agree a lot";"Agree a lot";"Agree a lot";"";"Never";"Never";"Sometimes";"Sometimes";"Sometimes";"Sometimes";"Sometimes";"Never";"Never";"Never";"Never";"Never";"Never"…
a girl or girls";"Never";"Never";"Never";"Never";"Never";"Never";"Never";"Sometimes";"Often";"Never";"Often";"Often";"Never";"Never";"Never";"Never";"Agree a lot";"Agree a lot";"Disagree a lot";" Agree a lot";"Agree a lot";"Disagree a lot";"Disagree a little";"";"Never";"Never";"Never";"Never";"Sometimes";"Never";"Never";"Never";"Never";"Sometimes";"Never";"Never";"Never";"Mother/Stepmother Fathe…
by a boy or boys";"No";"Never";"Never";"Never";"Never";"Never";"Often";"Often";"Often";"Often";"Never";"Often";"Often";"Never";"Never";"Never";"Never";"Neither agree," nor disagree""	Disagree a lot""	Disagree a lot""	Disagree a lot""	Agree a lot""	Disagree a lot""	Disagree a lot""	"	Never""	Never""	Sometimes""	Sometimes""	Sometimes""	Sometimes""	Never""	Never""	Never""	Never""	Never""	Never""	Never""	Mother/Stepmother""	1""	0""	0""	0""	0""	0""	0""	0""	0""	0""	0""	"	A lot""	"	Very true""	Not very true""	Very true""	1""	0""	1""	Very often (nearly everyday)""	Very likely""	"	Yes""	Don't know""	Yes""	Yes""	Tampons ""
,,,,,,,,,,,
by a boy or boys";"No";"Sometimes";"Sometimes";"Sometimes";"Sometimes";"Don't know";"Sometimes";"Sometimes";"Rarely";"Sometimes";"Sometimes";"Rarely";"Rarely";"Rarely";"Rarely";"Rarely";"Never";"Agree a little";"Neither agree," nor disagree""	Disagree a lot""	Agree a little""	Agree a lot""	Neither agree"," nor disagree""	Neither agree"," nor disagree""	"	Never""	Sometimes""	Sometimes""	Sometimes""	Sometimes""	Sometimes""	Never""	Never""	Never""	Never""	Never""	Never""	Never""	Mother/Stepmother Sister""	1""	0""	0""	1""	0""	0""	0""	0""	0""	0""	0""	"	Not much""	"	Somewhat true""	Somewhat true""	Somewhat true""	2 or more""	2""	0""	Often (3-4 times a week)""	Not very likely""	"	Yes""	No""	Yes""	Yes""	Sanitary pads Tampons ""	0""
a girl or girls";"Sometimes";"Sometimes";"Sometimes";"Sometimes";"Rarely";"Rarely";"Rarely";"Sometimes";"Sometimes";"Sometimes";"Sometimes";"Sometimes";"Rarely";"Rarely";"Rarely";"Sometimes";"Agree a little";"Neither agree," nor disagree""	Agree a little""	Agree a little""	Neither agree"," nor disagree""	Agree a little""	Agree a little""	"	Sometimes""	Sometimes""	Sometimes""	Never""	Sometimes""	Sometimes""	Sometimes""	Never""	Never""	Don't know""	Don't know""	Never""	Don't know""	Mother/Stepmother Father/Stepfather Brother Sister""	1""	1""	0""	1""	0""	0""	0""	0""	1""	0""	0""	"	Somewhat""	"	Somewhat true""	Somewhat true""	Not very true""	1""	1""	0""	Very often (nearly everyday)""	Somewhat likely""	"	Yes""	Yes""	"	"	"	"
by a boy or boys";"No";"Sometimes";"Sometimes";"Sometimes";"Sometimes";"Rarely";"Never";"Never";"Sometimes";"Sometimes";"Never";"Often";"Often";"Never";"Never";"Never";"Never";"Agree a little";"Disagree a lot";"Disagree a lot";"Agree a little";"Agree a lot";"Neither agree," nor disagree""	Disagree a lot""	"	Never""	Never""	Never""	Never""	Never""	Often""	Never""	Never""	Never""	Never""	Never""	Never""	Never""	Mother/Stepmother Father/Stepfather Sister""	1""	1""	0""	1""	0""	0""	0""	0""	0""	0""	0""	"	A lot""	"	Very true""	Not very true""	Very true""	2 or more""	0""	2""	Not very often (1 or 2 times a week)""	Not very likely""	"	Yes""	Yes""	Yes""	Yes""	Tampons ""	0""	0""	0""	0""	1""
a girl or girls";"Never";"Never";"Rarely";"Rarely";"Rarely";"Rarely";"Rarely";"Sometimes";"Sometimes";"Sometimes";"Sometimes";"Sometimes";"Rarely";"Rarely";"Never";"Never";"Neither agree," nor disagree""	Neither agree"," nor disagree""	Neither agree"," nor disagree""	Agree a little""	Agree a lot""	Disagree a lot""	Agree a lot""	"	Never""	Never""	Never""	Never""	Sometimes""	Sometimes""	Sometimes""	Never""	Never""	Never""	Never""	Never""	Never""	Mother/Stepmother Brother Sister""	1""	0""	0""	1""	0""	0""	0""	0""	1""	0""	0""	"	Not much""	"	Somewhat true""	Somewhat true""	Somewhat true""	2 or more""	2""	0""	Not very often (1 or 2 times a week)""	Very likely""	"	Yes""	Yes""	"	"	"
a girl or girls";"Sometimes";"Sometimes";"Sometimes";"Rarely";"Rarely";"Rarely";"Rarely";"Sometimes";"Rarely";"Rarely";"Sometimes";"Sometimes";"Rarely";"Rarely";"Rarely";"Rarely";"Neither agree," nor disagree""	Agree a little""	Neither agree"," nor disagree""	Agree a little""	Neither agree"," nor disagree""	Agree a little""	Agree a little""	"	Never""	Sometimes""	Never""	Sometimes""	Sometimes""	Never""	Sometimes""	Never""	Sometimes""	Sometimes""	Sometimes""	Never""	Never""	Mother/Stepmother Father/Stepfather Brother Sister""	1""	1""	0""	1""	0""	0""	0""	0""	1""	0""	0""	"	Somewhat""	"	Somewhat true""	Not very true""	Not very true""	2 or more""	2""	1""	Often (3-4 times a week)""	Not very likely""	"	Yes""	Yes""	"	"	"
both boys and girls";"Sometimes";"Sometimes";"Sometimes";"Sometimes";"Sometimes";"Sometimes";"Sometimes";"Don't know";"Sometimes";"Sometimes";"Sometimes";"Sometimes";"Rarely";"Rarely";"Rarely";"Rarely";"Agree a little";"Agree a little";"Disagree a lot";" Agree a lot";"Agree a lot";"Disagree a lot";"Neither agree," nor disagree""	"	Never""	Sometimes""	Never""	Never""	Sometimes""	Often""	Never""	Often""	Never""	Never""	Never""	Never""	Never""	Mother/Stepmother Brother Sister""	1""	0""	0""	1""	0""	0""	0""	0""	1""	0""	0""	"	A lot""	"	Somewhat true""	Not true at all""	Not true at all""	2 or more""	9""	0""	Very often (nearly everyday)""	Somewhat likely""	"	Yes""	Yes""	"	"	"	"	"	"	"	"	"
,,,,,,,,,,,
nor disagree";"Disagree a lot";"Disagree a lot";"Agree a lot";"Neither agree," nor disagree""	"	Never""	Don't know""	Never""	Never""	Sometimes""	Often""	Never""	Often""	Never""	Never""	Never""	Never""	Never""	Mother/Stepmother Father/Stepfather Brother""	1""	1""	0""	0""	0""	0""	0""	0""	1""	0""	0""	"	A lot""	"	Very true""	Very true""	Very true""	0""	"	"	Refuse to answer""	Very likely""	"	Yes""	Yes""	Yes""	Yes""	Tampons ""	0""	0""	0""	0""	1""	0""
by a girl or girls";"No";"Sometimes";"Sometimes";"Sometimes";"Sometimes";"Never";"Often";"Often";"Often";"Often";"Rarely";"Never";"Sometimes";"Often";"Often";"Sometimes";"Sometimes";"Agree a lot";"Agree a lot";"Disagree a lot";"Agree a little";"Agree a lot";"Neither agree," nor disagree""	Agree a lot""	"	Never""	Never""	Never""	Never""	Never""	Never""	Never""	Never""	Never""	Never""	Never""	Never""	Never""	Mother/Stepmother Father/Stepfather Sister""	1""	1""	0""	1""	0""	0""	0""	0""	0""	0""	0""	"	A lot""	"	Very true""	Very true""	Very true""	2 or more""	0""	2""	Very often (nearly everyday)""	Don't know""	"	Yes""	Yes""	Yes""	Yes""	Tampons ""	0""	0""	0""	0""	1""
,,,,,,,,,,,
by a boy or boys";"No";"Sometimes";"Sometimes";"Sometimes";"Sometimes";"Never";"Sometimes";"Sometimes";"Sometimes";"Often";"Often";"Sometimes";"Sometimes";"Sometimes";"Sometimes";"Rarely";"Sometimes";"Disagree a lot";"Disagree a lot";"Disagree a lot";"Agree a little";"Disagree a lot";"Disagree a lot";"Agree a little";"";"Never";"Never";"Never";"Never";"Sometimes";"Never";"Never";"Never";"Never";"…
,,,,,,,,,,,
,,,,,,,,,,,
by a boy or boys";"Yes," both boys and girls""	Sometimes""	Rarely""	Rarely""	Rarely""	Rarely""	Sometimes""	Sometimes""	Sometimes""	Rarely""	Sometimes""	Sometimes""	Rarely""	Rarely""	Rarely""	Sometimes""	Rarely""	Agree a little""	Agree a little""	Neither agree"," nor disagree""	Disagree a lot""	Agree a little""	Disagree a little""	Neither agree"," nor disagree""	"	Sometimes""	Never""	Never""	Never""	Never""	Sometimes""	Sometimes""	Never""	Never""	Never""	Never""	Never""	Never""	Mother/Stepmother Father/Stepfather Sister""	1""	1""	0""	1""	0""	0""	0""	0""	0""	0""	0""
nor disagree";"Neither agree," nor disagree""	"	Sometimes""	Sometimes""	Never""	Never""	Sometimes""	Sometimes""	Never""	Sometimes""	Never""	Never""	Never""	Never""	Never""	Mother/Stepmother Father/Stepfather Brother Sister""	1""	1""	0""	1""	0""	0""	0""	0""	1""	0""	0""	"	Somewhat""	"	Somewhat true""	Somewhat true""	Not very true""	2 or more""	2""	3""	Often (3-4 times a week)""	Somewhat likely""	"	Yes""	Yes""	Yes""	Yes""	Sanitary pads Tampons ""	0""	0""	1""	0""	1""	0""
nor disagree";"";"Never";"Sometimes";"Sometimes";"Sometimes";"Never";"Often";"Sometimes";"Sometimes";"Never";"Never";"Never";"Never";"Never";"Mother/Stepmother Father/Stepfather Brother Sister";"1";"1";"0";"1";"0";"0";"0";"0";"1";"0";"0";"";"A lot";"";"Very true";"Very true";"Very true";"2 or more";"0";"2";"Very often (nearly everyday)";"Very likely";"";"Yes";"Yes";"Yes";"Yes";"Tampons ";"0";"0";…
by a girl or girls";"Yes," both boys and girls""	Often""	Often""	Sometimes""	Sometimes""	Rarely""	Sometimes""	Sometimes""	Sometimes""	Sometimes""	Sometimes""	Sometimes""	Rarely""	Sometimes""	Rarely""	Rarely""	Sometimes""	Neither agree"," nor disagree""	Neither agree"," nor disagree""	Agree a lot""	Agree a little""	Agree a little""	Agree a little""	Neither agree"," nor disagree""	"	Sometimes""	Never""	Never""	Sometimes""	Sometimes""	Never""	Sometimes""	Never""	Sometimes""	Never""	Never""	Never""	Never""	Mother/Stepmother Father/Stepfather Sister""	1""	1""	0""	1""	0""	0""	0""	0""	0""	0""	0""
nor disagree";"Agree a little";"Agree a little";"Neither agree," nor disagree""	Agree a little""	"	Sometimes""	Sometimes""	Sometimes""	Sometimes""	Sometimes""	Sometimes""	Never""	Never""	Never""	Never""	Never""	Never""	Never""	Mother/Stepmother Father/Stepfather Brother Sister Grandparents""	1""	1""	0""	1""	1""	0""	0""	0""	1""	0""	0""	"	Somewhat""	"	Somewhat true""	Somewhat true""	Somewhat true""	2 or more""	2""	0""	Often (3-4 times a week)""	Somewhat likely""	"	Yes""	Yes""	"	"	"	"	"	"	"	"
nor disagree";"Disagree a lot";"Disagree a lot";"Disagree a lot";"Disagree a lot";"Disagree a lot";"Disagree a lot";"";"Never";"Never";"Never";"Never";"Never";"Sometimes";"Never";"Never";"Never";"Never";"Never";"Never";"Never";"Mother/Stepmother Father/Stepfather Sister";"1";"1";"0";"1";"0";"0";"0";"0";"0";"0";"0";"";"A lot";"";"Very true";"Not true at all";"Somewhat true";"2 or more";"0";"4";"Ve…
by a boy or boys";"No";"Often";"Often";"Often";"Often";"Never";"Often";"Often";"Don't know";"Never";"Never";"Never";"Often";"Often";"Often";"Often";"Often";"Neither agree," nor disagree""	Disagree a lot""	Disagree a lot""	Agree a lot""	Neither agree"," nor disagree""	Disagree a lot""	Agree a lot""	"	Never""	Never""	Never""	Never""	Never""	Often""	Sometimes""	Never""	Never""	Never""	Never""	Never""	Never""	Mother/Stepmother""	1""	0""	0""	0""	0""	0""	0""	0""	0""	0""	0""	"	A lot""	"	Very true""	Very true""	Very true""	2 or more""	2""	2""	Very often (nearly everyday)""	Very likely""	"	Yes""	Yes""	Yes""	Yes""	Tampons ""
a girl or girls";"Sometimes";"Sometimes";"Sometimes";"Sometimes";"Rarely";"Rarely";"Rarely";"Sometimes";"Sometimes";"Rarely";"Rarely";"Rarely";"Rarely";"Sometimes";"Sometimes";"Sometimes";"Agree a little";"Neither agree," nor disagree""	Agree a little""	Agree a lot""	Neither agree"," nor disagree""	Disagree a little""	Disagree a little""	"	Sometimes""	Never""	Never""	Never""	Never""	Sometimes""	Never""	Never""	Sometimes""	Sometimes""	Never""	Never""	Never""	Mother/Stepmother Father/Stepfather Sister Uncle/aunt""	1""	1""	0""	1""	0""	0""	0""	0""	0""	1""	0""	"	Somewhat""	"	Not very true""	Not very true""	Very true""	2 or more""	2""	0""	Often (3-4 times a week)""	Very likely""	"	Yes""	Yes""	"	"	"	"
nor disagree";"Agree a lot";"Agree a little";"Agree a little";"Agree a little";"Agree a little";"";"Sometimes";"Sometimes";"Never";"Sometimes";"Sometimes";"Never";"Sometimes";"Sometimes";"Sometimes";"Never";"Sometimes";"Never";"Sometimes";"Mother/Stepmother Father/Stepfather Brother Sister";"1";"1";"0";"1";"0";"0";"0";"0";"1";"0";"0";"";"Somewhat";"";"Somewhat true";"Somewhat true";"Somewhat true…
nor disagree";"Agree a little";"Neither agree," nor disagree""	Agree a little""	"	Sometimes""	Sometimes""	Never""	Never""	Sometimes""	Often""	Sometimes""	Sometimes""	Sometimes""	Sometimes""	Sometimes""	Sometimes""	Sometimes""	Mother/Stepmother Father/Stepfather Brother Sister""	1""	1""	0""	1""	0""	0""	0""	0""	1""	0""	0""	"	Somewhat""	"	Somewhat true""	Somewhat true""	Somewhat true""	2 or more""	1""	2""	Very often (nearly everyday)""	Somewhat likely""	"	Yes""	Yes""	Yes""	Yes""	Tampons ""	0""	0""	0""	0""	1""
a girl or girls";"Sometimes";"Sometimes";"Rarely";"Sometimes";"Rarely";"Sometimes";"Sometimes";"Sometimes";"Sometimes";"Sometimes";"Sometimes";"Sometimes";"Rarely";"Rarely";"Rarely";"Sometimes";"Neither agree," nor disagree""	Agree a little""	Agree a little""	Neither agree"," nor disagree""	Agree a little""	Agree a little""	Disagree a little""	"	Sometimes""	Never""	Sometimes""	Sometimes""	Sometimes""	Sometimes""	Don't know""	Don't know""	Don't know""	Never""	Never""	Sometimes""	Never""	Mother/Stepmother Father/Stepfather Grandparents""	1""	1""	0""	0""	1""	0""	0""	0""	0""	0""	0""	"	A lot""	"	Somewhat true""	Somewhat true""	Not very true""	2 or more""	1""	3""	Often (3-4 times a week)""	Very likely""	"	Yes""	Don't know""	Yes""	Refuse to answer""	Refuse to answer ""
nor disagree";"Agree a little";"Neither agree," nor disagree""	Agree a little""	Agree a little""	Neither agree"," nor disagree""	"	Never""	Never""	Never""	Never""	Never""	Never""	Don't know""	Never""	Don't know""	Don't know""	Don't know""	Never""	Never""	Sister Grandparents Uncle/aunt""	0""	0""	0""	1""	1""	0""	0""	0""	0""	1""	0""	"	Somewhat""	"	Somewhat true""	Somewhat true""	Not very true""	2 or more""	2""	0""	Very often (nearly everyday)""	Somewhat likely""	"	Don't know""	Yes""	"	"	"	"	"	"
nor disagree";"Disagree a lot";"Disagree a lot";"Disagree a lot";"Agree a lot";"Disagree a lot";"Neither agree," nor disagree""	"	Refuse to answer""	Sometimes""	Never""	Never""	Never""	Often""	Sometimes""	Often""	Never""	Sometimes""	Sometimes""	Never""	Never""	Father/Stepfather Brother Sister""	0""	1""	0""	1""	0""	0""	0""	0""	1""	0""	0""	"	A lot""	"	Very true""	Very true""	Very true""	1""	0""	1""	Very often (nearly everyday)""	Very likely""	"	Yes""	Yes""	Yes""	Yes""	Tampons ""	0""	0""	0""	0""	1""	0""
by both boys and girls";"Yes," both boys and girls""	Sometimes""	Sometimes""	Rarely""	Rarely""	Rarely""	Sometimes""	Sometimes""	Sometimes""	Sometimes""	Sometimes""	Rarely""	Sometimes""	Sometimes""	Sometimes""	Rarely""	Rarely""	Neither agree"," nor disagree""	Agree a lot""	Neither agree"," nor disagree""	Agree a little""	Agree a little""	Agree a little""	Agree a little""	"	Sometimes""	Sometimes""	Sometimes""	Never""	Sometimes""	Never""	Sometimes""	Sometimes""	Sometimes""	Sometimes""	Sometimes""	Never""	Never""	Mother/Stepmother Father/Stepfather Sister""	1""	1""	0""	1""	0""	0""	0""	0""	0""	0""	0""
by a boy or boys";"Yes," both boys and girls""	Sometimes""	Sometimes""	Sometimes""	Sometimes""	Sometimes""	Sometimes""	Sometimes""	Sometimes""	Rarely""	Rarely""	Rarely""	Rarely""	Sometimes""	Sometimes""	Rarely""	Rarely""	Agree a little""	Agree a little""	Neither agree"," nor disagree""	Neither agree"," nor disagree""	Agree a little""	Agree a little""	Agree a little""	"	Often""	Sometimes""	Sometimes""	Sometimes""	Sometimes""	Sometimes""	Don't know""	Sometimes""	Sometimes""	Sometimes""	Sometimes""	Sometimes""	Never""	Mother/Stepmother Father/Stepfather Brother Sister""	1""	1""	0""	1""	0""	0""	0""	0""	1""	0""	0""
by a boy or boys";"Yes," both boys and girls""	Sometimes""	Sometimes""	Sometimes""	Sometimes""	Refuse""	Don't know""	Don't know""	Sometimes""	Rarely""	Sometimes""	Rarely""	Sometimes""	Rarely""	Rarely""	Rarely""	Rarely""	Agree a little""	Disagree a little""	Disagree a lot""	Disagree a little""	Agree a little""	Neither agree"," nor disagree""	Agree a lot""	"	Sometimes""	Never""	Never""	Never""	Sometimes""	Never""	Sometimes""	Never""	Never""	Sometimes""	Sometimes""	Never""	Never""	Mother/Stepmother Father/Stepfather Brother""	1""	1""	0""	0""	0""	0""	0""	0""	1""	0""	0""
by a boy or boys";"No";"Sometimes";"Sometimes";"Sometimes";"Sometimes";"Never";"Often";"Often";"Often";"Sometimes";"Sometimes";"Sometimes";"Often";"Never";"Never";"Rarely";"Never";"Agree a little";"Agree a little";"Disagree a lot";"Disagree a lot";"Agree a lot";"Agree a lot";"Agree a lot";"";"Never";"Sometimes";"Never";"Never";"Never";"Never";"Never";"Never";"Never";"Never";"Never";"Never";"Never…
,,,,,,,,,,,
nor disagree";"Disagree a lot";"Disagree a lot";"Agree a little";"Agree a lot";"Disagree a lot";"Agree a little";"";"Never";"Never";"Never";"Sometimes";"Never";"Never";"Never";"Never";"Never";"Never";"Never";"Never";"Never";"Mother/Stepmother Father/Stepfather Brother Sister";"1";"1";"0";"1";"0";"0";"0";"0";"1";"0";"0";"";"A lot";"";"Very true";"Very true";"Very true";"1";"0";"1";"Very often (nea…
by a boy or boys";"No";"Never";"Never";"Never";"Never";"Never";"Sometimes";"Sometimes";"Sometimes";"Often";"Often";"Never";"Often";"Never";"Never";"Never";"Never";"Agree a lot";"Disagree a lot";"Disagree a lot";"Disagree a lot";"Disagree a lot";"Neither agree," nor disagree""	Neither agree"," nor disagree""	"	Never""	Never""	Sometimes""	Don't know""	Sometimes""	Sometimes""	Sometimes""	Never""	Never""	Never""	Never""	Never""	Never""	Mother/Stepmother Father/Stepfather Sister""	1""	1""	0""	1""	0""	0""	0""	0""	0""	0""	0""	"	Somewhat""	"	Somewhat true""	Not true at all""	Not true at all""	2 or more""	0""	2""	Very often (nearly everyday)""	Don't know""	"	Yes""	Yes""	Yes""	Yes""	Sanitary pads Tampons ""	0""	0""	1""	0""	1""
a girl or girls";"Often";"Often";"Often";"Often";"Often";"Sometimes";"Sometimes";"Sometimes";"Sometimes";"Sometimes";"Rarely";"Rarely";"Rarely";"Rarely";"Rarely";"Rarely";"Agree a little";"Agree a little";"Agree a lot";" Agree a lot";"Agree a lot";"Agree a little";"Agree a little";"";"Sometimes";"Sometimes";"Never";"Never";"Sometimes";"Never";"Never";"Sometimes";"Sometimes";"Never";"Sometimes";"S…
,,,,,,,,,,,
by a boy or boys";"Yes," a girl or girls""	Sometimes""	Sometimes""	Sometimes""	Sometimes""	Sometimes""	Sometimes""	Sometimes""	Sometimes""	Rarely""	Rarely""	Sometimes""	Sometimes""	Rarely""	Rarely""	Rarely""	Rarely""	Agree a little""	Neither agree"," nor disagree""	Disagree a lot""	Agree a little""	Agree a little""	Disagree a little""	Agree a lot""	"	Sometimes""	Never""	Sometimes""	Sometimes""	Sometimes""	Sometimes""	Never""	Often""	Never""	Sometimes""	Never""	Sometimes""	Sometimes""	Mother/Stepmother Father/Stepfather Brother Sister""	1""	1""	0""	1""	0""	0""	0""	0""	1""	0""	0""
a girl or girls";"Sometimes";"Sometimes";"Sometimes";"Rarely";"Never";"Rarely";"Rarely";"Sometimes";"Sometimes";"Sometimes";"Sometimes";"Rarely";"Sometimes";"Rarely";"Rarely";"Rarely";"Neither agree," nor disagree""	Neither agree"," nor disagree""	Disagree a lot""	Agree a little""	Agree a little""	Neither agree"," nor disagree""	Agree a little""	"	Sometimes""	Never""	Never""	Sometimes""	Sometimes""	Never""	Sometimes""	Never""	Sometimes""	Never""	Never""	Never""	Never""	Mother/Stepmother Father/Stepfather Brother Sister""	1""	1""	0""	1""	0""	0""	0""	0""	1""	0""	0""	"	Somewhat""	"	Somewhat true""	Somewhat true""	Not very true""	2 or more""	3""	0""	Not very often (1 or 2 times a week)""	Somewhat likely""	"	Yes""	Yes""	"	"	"
by a girl or girls";"Yes," both boys and girls""	Sometimes""	Sometimes""	Sometimes""	Sometimes""	Sometimes""	Sometimes""	Sometimes""	Sometimes""	Rarely""	Rarely""	Rarely""	Rarely""	Sometimes""	Sometimes""	Sometimes""	Rarely""	Agree a little""	Neither agree"," nor disagree""	Disagree a lot""	Agree a little""	Agree a little""	Neither agree"," nor disagree""	Agree a little""	"	Sometimes""	Never""	Never""	Never""	Never""	Never""	Never""	Never""	Sometimes""	Never""	Never""	Don't know""	Never""	Mother/Stepmother Father/Stepfather Brother Sister""	1""	1""	0""	1""	0""	0""	0""	0""	1""	0""	0""
nor disagree";"Agree a little";"Agree a little";"Neither agree," nor disagree""	Disagree a little""	"	Sometimes""	Sometimes""	Sometimes""	Sometimes""	Never""	Never""	Never""	Never""	Never""	Never""	Never""	Never""	Never""	Mother/Stepmother Father/Stepfather Brother Sister""	1""	1""	0""	1""	0""	0""	0""	0""	1""	0""	0""	"	Somewhat""	"	Somewhat true""	Somewhat true""	Somewhat true""	2 or more""	1""	1""	Often (3-4 times a week)""	Not very likely""	"	Yes""	Don't know""	Yes""	Yes""	Tampons ""	0""	0""	0""	0""	1""
nor disagree";"Agree a little";" Agree a lot";"Agree a little";"Neither agree," nor disagree""	Agree a little""	"	Sometimes""	Never""	Never""	Sometimes""	Sometimes""	Never""	Never""	Never""	Sometimes""	Never""	Never""	Never""	Don't know""	Mother/Stepmother Father/Stepfather Brother Sister""	1""	1""	0""	1""	0""	0""	0""	0""	1""	0""	0""	"	Somewhat""	"	Somewhat true""	Somewhat true""	Somewhat true""	2 or more""	2""	0""	Very often (nearly everyday)""	Somewhat likely""	"	Yes""	Yes""	"	"	"	"	"	"	"	"
by a boy or boys";"Yes," both boys and girls""	Sometimes""	Sometimes""	Sometimes""	Rarely""	Rarely""	Sometimes""	Sometimes""	Sometimes""	Sometimes""	Sometimes""	Rarely""	Sometimes""	Sometimes""	Sometimes""	Sometimes""	Sometimes""	Agree a little""	Agree a little""	Neither agree"," nor disagree""	Agree a little""	Disagree a little""	Disagree a little""	Disagree a little""	"	Sometimes""	Sometimes""	Sometimes""	Sometimes""	Never""	Sometimes""	Never""	Never""	Never""	Never""	Never""	Sometimes""	Never""	Mother/Stepmother Father/Stepfather Brother Sister""	1""	1""	0""	1""	0""	0""	0""	0""	1""	0""	0""
by a boy or boys";"Yes," a girl or girls""	Sometimes""	Sometimes""	Sometimes""	Sometimes""	Sometimes""	Rarely""	Sometimes""	Rarely""	Sometimes""	Rarely""	Often""	Sometimes""	Rarely""	Rarely""	Rarely""	Rarely""	Agree a little""	Agree a little""	Neither agree"," nor disagree""	Agree a little""	Disagree a lot""	Agree a little""	Neither agree"," nor disagree""	"	Never""	Never""	Never""	Never""	Never""	Sometimes""	Never""	Sometimes""	Sometimes""	Never""	Never""	Never""	Never""	Mother/Stepmother Father/Stepfather Brother Sister""	1""	1""	0""	1""	0""	0""	0""	0""	1""	0""	0""
by a boy or boys";"Don’t know";"Sometimes";"Sometimes";"Rarely";"Sometimes";"Don't know";"Sometimes";"Sometimes";"Rarely";"Often";"Often";"Sometimes";"Sometimes";"Rarely";"Rarely";"Rarely";"Rarely";"Agree a lot";"Agree a little";"Disagree a lot";" Agree a lot";"Agree a little";"Disagree a lot";"Neither agree," nor disagree""	"	Never""	Never""	Sometimes""	Never""	Never""	Sometimes""	Never""	Never""	Never""	Never""	Never""	Don't know""	Don't know""	Mother/Stepmother Father/Stepfather Sister""	1""	1""	0""	1""	0""	0""	0""	0""	0""	0""	0""	"	Somewhat""	"	Very true""	Very true""	Very true""	2 or more""	0""	2""	Often (3-4 times a week)""	Somewhat likely""	"	Yes""	Yes""	Yes""	Yes""	Tampons ""	0""	0""	0""	0""	1""	0""
by a boy or boys";"No";"Sometimes";"Sometimes";"Sometimes";"Sometimes";"Sometimes";"Sometimes";"Rarely";"Often";"Sometimes";"Rarely";"Rarely";"Sometimes";"Never";"Never";"Never";"Never";"Neither agree," nor disagree""	Disagree a lot""	Neither agree"," nor disagree""	Agree a little""	Agree a little""	Neither agree"," nor disagree""	Agree a little""	"	Sometimes""	Never""	Never""	Sometimes""	Never""	Sometimes""	Sometimes""	Sometimes""	Never""	Never""	Never""	Never""	Never""	Mother/Stepmother Father/Stepfather Sister""	1""	1""	0""	1""	0""	0""	0""	0""	0""	0""	0""	"	Not much""	"	Somewhat true""	Somewhat true""	Somewhat true""	2 or more""	2""	0""	Not very often (1 or 2 times a week)""	Somewhat likely""	"	Yes""	No""	"	"	"
nor disagree";"Disagree a little";"Neither agree," nor disagree""	"	Sometimes""	Sometimes""	Sometimes""	Sometimes""	Sometimes""	Never""	Never""	Never""	Never""	Never""	Never""	Never""	Never""	Mother/Stepmother Father/Stepfather Brother Sister""	1""	1""	0""	1""	0""	0""	0""	0""	1""	0""	0""	"	Not much""	"	Somewhat true""	Not true at all""	Not very true""	1""	1""	0""	Very often (nearly everyday)""	Somewhat likely""	"	Yes""	Yes""	"	"	"	"	"	"	"	"	"
[truncated: 34 more columns]
